# Supplementary material for: Retrospective Analysis of the Detection of Pathogens Associated with the Porcine Respiratory Disease Complex in Routine Diagnostic Samples from Austrian Swine Stocks
Source: Vet Sci. 2023 Oct 2;10(10):601. doi: 10.3390/vetsci10100601 (PMC10610783; doi:10.3390/vetsci10100601)
Supplement: Supplementary file 1 [file vetsci-10-00601-s001.zip]

Archive with 1 entries (1 files):
- vetsci-2544442-supplementary.xlsx
