# Supplementary material for: Retrospective Analysis of the Detection of Pathogens Associated with the Porcine Respiratory Disease Complex in Routine Diagnostic Samples from Austrian Swine Stocks
Source: Vet Sci. 2023 Oct 2;10(10):601. doi: 10.3390/vetsci10100601 (PMC10610783; doi:10.3390/vetsci10100601)
Supplement: Supplementary file 1 [file vetsci-10-00601-s001.zip › vetsci-2544442-supplementary.xlsx]

## Sheet: Datensatz_fertig
ID	Jahr	Monat	Jahreszeit	Tiername	Geschlecht	PRRSV	Proben_PRRSV	IAV	Proben_IAV	PCV2	Proben_PCV2	M._hyo	Mat_M_hyo	M.hyorhinis_Kultur	M.hyorhinis_Kultur_ja_nein	M.hyorhinis_PCR	M._hyorhinis_allg	Mat_hyorhinis	APP_PCR	APP_BU	APP_BU_ja_nein	APP	Proben_APP	GPS_PCR	GPS_BU	GPS_BU_ja_nein	GPS	Proben_GPS	Material_BU	Pasteurella	Pasteurella_ja_nein	Bordetella	Bordetella_ja_nein	S._suis	S.suis_ja_nein	Trueperella	Trueperella_ja_nein
1	16	1	1	2	-99	-99	-99	-99	-99	-99	-99	1	1	-99	-99	-99	-99	-99	-99	-99	-99	-99	-99	-99	-99	-99	-99	-99	-99	-99	-99	-99	-99	-99	-99	-99	-99
2	16	1	1	2	-99	-99	-99	-99	-99	-99	-99	1	1	-99	-99	-99	-99	-99	-99	-99	-99	-99	-99	-99	-99	-99	-99	-99	-99	-99	-99	-99	-99	-99	-99	-99	-99
3	16	1	1	2	-99	-99	-99	-99	-99	-99	-99	1	1	-99	-99	-99	-99	-99	-99	-99	-99	-99	-99	-99	-99	-99	-99	-99	-99	-99	-99	-99	-99	-99	-99	-99	-99
4	16	1	1	2	-99	-99	-99	-99	-99	-99	-99	1	1	-99	-99	-99	-99	-99	-99	-99	-99	-99	-99	-99	-99	-99	-99	-99	-99	-99	-99	-99	-99	-99	-99	-99	-99
5	16	1	1	2	-99	-99	-99	-99	-99	-99	-99	1	1	-99	-99	-99	-99	-99	-99	-99	-99	-99	-99	-99	-99	-99	-99	-99	-99	-99	-99	-99	-99	-99	-99	-99	-99
6	16	1	1	3	4	-99	-99	-99	-99	-99	-99	0	1	-99	-99	-99	-99	-99	-99	-99	-99	-99	-99	-99	-99	-99	-99	-99	-99	-99	-99	-99	-99	-99	-99	-99	-99
7	16	3	2	2	-99	-99	-99	-99	-99	-99	-99	0	1	-99	-99	-99	-99	-99	-99	-99	-99	-99	-99	-99	-99	-99	-99	-99	-99	-99	-99	-99	-99	-99	-99	-99	-99
8	16	3	2	2	-99	-99	-99	1	1	-99	-99	0	1	-99	-99	1	1	1	-99	0	0	0	1	0	0	0	0	1	1	0	0	0	0	2	1	0	0
9	16	3	2	2	-99	-99	-99	1	1	-99	-99	0	1	-99	-99	1	1	1	-99	0	0	0	1	0	0	0	0	1	1	0	0	0	0	2	1	0	0
10	16	3	2	3	2	1	5	-99	-99	-99	-99	-99	-99	-99	-99	-99	-99	-99	-99	0	0	0	1	1	0	0	1	1	1	4	1	0	0	0	0	0	0
11	16	3	2	3	2	1	5	-99	-99	-99	-99	-99	-99	-99	-99	-99	-99	-99	-99	-99	-99	-99	-99	1	-99	-99	1	1	-99	-99	-99	-99	-99	-99	-99	-99	-99
12	16	3	2	3	2	1	5	-99	-99	-99	-99	-99	-99	-99	-99	-99	-99	1	-99	0	0	0	1	1	0	0	1	1	1	3	1	0	0	0	0	0	0
13	16	3	2	3	2	1	5	-99	-99	-99	-99	-99	-99	-99	-99	-99	-99	1	-99	0	0	0	1	0	0	0	0	1	1	4	1	0	0	0	0	0	0
14	16	4	2	2	-99	0	4	-99	-99	-99	-99	-99	-99	-99	-99	-99	-99	-99	-99	-99	-99	-99	-99	-99	-99	-99	-99	-99	-99	-99	-99	-99	-99	-99	-99	-99	-99
15	16	4	2	2	-99	0	4	-99	-99	-99	-99	-99	-99	-99	-99	-99	-99	-99	-99	-99	-99	-99	-99	-99	-99	-99	-99	-99	-99	-99	-99	-99	-99	-99	-99	-99	-99
16	16	4	2	2	-99	0	4	-99	-99	-99	-99	-99	-99	-99	-99	-99	-99	-99	-99	-99	-99	-99	-99	-99	-99	-99	-99	-99	-99	-99	-99	-99	-99	-99	-99	-99	-99
17	16	4	2	2	-99	0	4	-99	-99	-99	-99	-99	-99	-99	-99	-99	-99	-99	-99	-99	-99	-99	-99	-99	-99	-99	-99	-99	-99	-99	-99	-99	-99	-99	-99	-99	-99
18	16	4	2	2	-99	0	4	-99	-99	-99	-99	-99	-99	-99	-99	-99	-99	-99	-99	-99	-99	-99	-99	-99	-99	-99	-99	-99	-99	-99	-99	-99	-99	-99	-99	-99	-99
19	16	4	2	2	-99	0	4	-99	-99	-99	-99	-99	-99	-99	-99	-99	-99	-99	-99	-99	-99	-99	-99	-99	-99	-99	-99	-99	-99	-99	-99	-99	-99	-99	-99	-99	-99
20	16	4	2	2	-99	-99	-99	-99	-99	0	1	0	1	-99	-99	-99	-99	-99	-99	-99	-99	-99	-99	-99	-99	-99	-99	-99	-99	-99	-99	-99	-99	-99	-99	-99	-99
21	16	4	2	2	-99	-99	-99	-99	-99	0	1	0	1	-99	-99	-99	-99	-99	-99	-99	-99	-99	-99	-99	-99	-99	-99	-99	-99	-99	-99	-99	-99	-99	-99	-99	-99
22	16	4	2	2	-99	-99	-99	-99	-99	0	1	0	1	-99	-99	-99	-99	-99	-99	-99	-99	-99	-99	-99	-99	-99	-99	-99	-99	-99	-99	-99	-99	-99	-99	-99	-99
23	16	4	2	2	-99	-99	-99	-99	-99	0	1	0	1	-99	-99	-99	-99	-99	-99	-99	-99	-99	-99	-99	-99	-99	-99	-99	-99	-99	-99	-99	-99	-99	-99	-99	-99
24	16	4	2	2	-99	-99	-99	-99	-99	0	1	0	1	-99	-99	-99	-99	-99	-99	-99	-99	-99	-99	-99	-99	-99	-99	-99	-99	-99	-99	-99	-99	-99	-99	-99	-99
25	16	4	2	2	-99	-99	-99	-99	-99	0	1	0	1	-99	-99	-99	-99	-99	-99	-99	-99	-99	-99	-99	-99	-99	-99	-99	-99	-99	-99	-99	-99	-99	-99	-99	-99
26	16	4	2	2	-99	-99	-99	-99	-99	0	1	0	1	-99	-99	-99	-99	-99	-99	-99	-99	-99	-99	-99	-99	-99	-99	-99	-99	-99	-99	-99	-99	-99	-99	-99	-99
27	16	4	2	2	-99	-99	-99	-99	-99	0	1	0	1	-99	-99	-99	-99	-99	-99	-99	-99	-99	-99	-99	-99	-99	-99	-99	-99	-99	-99	-99	-99	-99	-99	-99	-99
28	16	4	2	2	-99	-99	-99	-99	-99	0	1	0	1	-99	-99	-99	-99	-99	-99	-99	-99	-99	-99	-99	-99	-99	-99	-99	-99	-99	-99	-99	-99	-99	-99	-99	-99
29	16	4	2	2	-99	-99	-99	-99	-99	0	1	0	1	-99	-99	-99	-99	-99	-99	-99	-99	-99	-99	-99	-99	-99	-99	-99	-99	-99	-99	-99	-99	-99	-99	-99	-99
30	16	4	2	2	-99	-99	-99	-99	-99	0	1	0	1	-99	-99	-99	-99	-99	-99	-99	-99	-99	-99	-99	-99	-99	-99	-99	-99	-99	-99	-99	-99	-99	-99	-99	-99
31	16	4	2	3	1	-99	-99	-99	-99	-99	-99	0	1	-99	-99	-99	-99	-99	-99	-99	-99	-99	-99	-99	-99	-99	-99	-99	-99	-99	-99	-99	-99	-99	-99	-99	-99
32	16	5	2	3	4	0	5	-99	-99	-99	-99	-99	-99	-99	-99	-99	-99	-99	-99	-99	-99	-99	-99	-99	-99	-99	-99	-99	-99	-99	-99	-99	-99	-99	-99	-99	-99
33	16	5	2	3	4	0	5	-99	-99	-99	-99	-99	-99	-99	-99	-99	-99	-99	-99	-99	-99	-99	-99	-99	-99	-99	-99	-99	-99	-99	-99	-99	-99	-99	-99	-99	-99
34	16	5	2	3	4	0	5	-99	-99	-99	-99	-99	-99	-99	-99	-99	-99	-99	-99	-99	-99	-99	-99	-99	-99	-99	-99	-99	-99	-99	-99	-99	-99	-99	-99	-99	-99
35	16	5	2	3	4	0	5	-99	-99	-99	-99	0	1	-99	-99	0	0	1	-99	0	0	0	1	-99	0	0	0	1	1	0	0	0	0	0	0	4	1
36	16	5	2	3	1	0	5	-99	-99	-99	-99	-99	-99	-99	-99	-99	-99	-99	-99	-99	-99	-99	-99	-99	-99	-99	-99	-99	-99	-99	-99	-99	-99	-99	-99	-99	-99
37	16	6	3	2	-99	0	1	-99	-99	-99	-99	1	1	-99	-99	-99	-99	-99	-99	-99	-99	-99	-99	-99	-99	-99	-99	-99	-99	-99	-99	-99	-99	-99	-99	-99	-99
38	16	6	3	2	-99	0	1	-99	-99	-99	-99	1	1	-99	-99	-99	-99	-99	-99	-99	-99	-99	-99	-99	-99	-99	-99	-99	-99	-99	-99	-99	-99	-99	-99	-99	-99
39	16	6	3	2	-99	0	1	-99	-99	-99	-99	1	1	-99	-99	1	1	1	-99	-99	-99	-99	-99	0	-99	-99	0	1	-99	-99	-99	-99	-99	-99	-99	-99	-99
40	16	6	3	3	2	-99	-99	-99	-99	-99	-99	0	1	4	1	-99	1	1	-99	0	0	0	1	-99	3	1	1	1	1	0	0	0	0	0	0	0	0
41	16	6	3	3	2	-99	-99	-99	-99	-99	-99	-99	-99	4	1	-99	1	1	0	0	0	0	1	0	0	0	0	1	1	0	0	0	0	0	0	0	0
42	16	6	3	3	2	1	1	-99	-99	-99	-99	-99	-99	-99	-99	-99	-99	-99	-99	-99	-99	-99	-99	-99	-99	-99	-99	-99	-99	-99	-99	-99	-99	-99	-99	-99	-99
43	16	7	3	2	-99	0	1	-99	-99	0	1	-99	-99	-99	-99	-99	-99	-99	-99	-99	-99	-99	-99	-99	-99	-99	-99	-99	-99	-99	-99	-99	-99	-99	-99	-99	-99
44	16	7	3	2	-99	-99	-99	-99	-99	-99	-99	-99	-99	3	1	-99	1	1	-99	-99	-99	-99	-99	-99	-99	-99	-99	-99	-99	-99	-99	-99	-99	-99	-99	-99	-99
45	16	7	3	2	-99	-99	-99	-99	-99	-99	-99	-99	-99	3	1	-99	1	1	-99	-99	-99	-99	-99	-99	-99	-99	-99	-99	-99	-99	-99	-99	-99	-99	-99	-99	-99
46	16	7	3	2	-99	-99	-99	-99	-99	-99	-99	0	1	3	1	-99	1	1	-99	0	0	0	1	-99	0	0	0	1	1	0	0	0	0	4	1	0	0
47	16	7	3	3	2	-99	-99	-99	-99	-99	-99	-99	-99	-99	-99	-99	-99	1	-99	0	0	0	1	-99	0	0	0	1	1	1	1	0	0	0	0	0	0
48	16	7	3	3	2	-99	-99	-99	-99	-99	-99	0	1	-99	-99	-99	-99	-99	-99	-99	-99	-99	-99	-99	-99	-99	-99	-99	-99	-99	-99	-99	-99	-99	-99	-99	-99
49	16	7	3	3	2	-99	-99	-99	-99	-99	-99	0	1	-99	-99	-99	-99	-99	-99	-99	-99	-99	-99	-99	-99	-99	-99	-99	-99	-99	-99	-99	-99	-99	-99	-99	-99
50	16	7	3	3	2	-99	-99	-99	-99	-99	-99	0	1	-99	-99	-99	-99	-99	-99	-99	-99	-99	-99	-99	-99	-99	-99	-99	-99	-99	-99	-99	-99	-99	-99	-99	-99
51	16	7	3	3	5	-99	-99	-99	-99	-99	-99	0	1	-99	-99	-99	-99	-99	-99	-99	-99	-99	-99	-99	-99	-99	-99	-99	-99	-99	-99	-99	-99	-99	-99	-99	-99
52	16	7	3	3	2	0	5	-99	-99	-99	-99	-99	-99	-99	-99	-99	-99	-99	-99	-99	-99	-99	-99	-99	-99	-99	-99	-99	-99	-99	-99	-99	-99	-99	-99	-99	-99
53	16	7	3	3	2	0	5	-99	-99	-99	-99	-99	-99	-99	-99	-99	-99	-99	-99	-99	-99	-99	-99	-99	-99	-99	-99	-99	-99	-99	-99	-99	-99	-99	-99	-99	-99
54	16	8	3	2	-99	-99	-99	-99	-99	-99	-99	-99	-99	-99	-99	-99	-99	-99	0	-99	-99	0	1	-99	-99	-99	-99	-99	-99	-99	-99	-99	-99	-99	-99	-99	-99
55	16	8	3	2	-99	-99	-99	-99	-99	-99	-99	-99	-99	-99	-99	-99	-99	1	-99	0	0	0	1	-99	0	0	0	1	1	0	0	0	0	0	0	4	1
56	16	8	3	2	-99	-99	-99	-99	-99	-99	-99	-99	-99	-99	-99	-99	-99	1	-99	0	0	0	1	-99	0	0	0	1	1	0	0	0	0	0	0	4	1
57	16	8	3	2	-99	-99	-99	-99	-99	-99	-99	1	1	-99	-99	0	0	1	-99	-99	-99	-99	-99	-99	-99	-99	-99	-99	-99	-99	-99	-99	-99	-99	-99	-99	-99
58	16	8	3	2	-99	-99	-99	-99	-99	-99	-99	1	1	-99	-99	0	0	1	0	-99	-99	0	1	0	-99	-99	0	1	-99	-99	-99	-99	-99	-99	-99	-99	-99
59	16	8	3	3	2	-99	-99	-99	-99	-99	-99	0	1	-99	-99	-99	-99	-99	-99	0	0	0	1	-99	0	0	0	1	1	0	0	0	0	0	0	0	0
60	16	8	3	3	2	-99	-99	-99	-99	-99	-99	0	1	-99	-99	-99	-99	-99	-99	0	0	0	1	-99	0	0	0	1	1	0	0	0	0	0	0	0	0
61	16	8	3	3	4	-99	-99	-99	-99	-99	-99	0	1	-99	-99	-99	-99	-99	-99	0	0	0	1	0	0	0	0	1	1	0	0	0	0	0	0	1	1
62	16	8	3	3	2	0	5	-99	-99	1	3	0	1	-99	-99	-99	-99	-99	-99	-99	-99	-99	-99	-99	-99	-99	-99	-99	-99	-99	-99	-99	-99	-99	-99	-99	-99
63	16	8	3	3	2	0	5	-99	-99	1	3	0	1	-99	-99	-99	-99	-99	-99	0	0	0	1	-99	0	0	0	1	1	0	0	0	0	0	0	-99	-99
64	16	8	3	3	2	1	5	-99	-99	1	3	0	1	-99	-99	0	0	1	-99	0	0	0	1	0	0	0	0	1	1	0	0	0	0	1	1	0	0
65	16	8	3	3	2	0	5	-99	-99	1	3	0	1	-99	-99	-99	-99	-99	-99	-99	-99	-99	-99	-99	-99	-99	-99	-99	-99	-99	-99	-99	-99	-99	-99	-99	-99
66	16	9	4	2	-99	-99	-99	-99	-99	-99	-99	1	1	-99	-99	-99	-99	1	-99	0	0	0	1	-99	0	0	0	1	1	3	1	0	0	0	0	0	0
67	16	9	4	2	-99	-99	-99	-99	-99	-99	-99	-99	-99	-99	-99	-99	-99	1	-99	3	1	1	1	-99	0	0	0	1	1	0	0	0	0	0	0	0	0
68	16	9	4	2	-99	-99	-99	-99	-99	-99	-99	-99	-99	-99	-99	-99	-99	1	-99	1	1	1	1	-99	0	0	0	1	1	0	0	0	0	2	1	0	0
69	16	9	4	2	-99	-99	-99	-99	-99	-99	-99	-99	-99	-99	-99	-99	-99	1	-99	0	0	0	1	-99	0	0	0	1	1	0	0	0	0	0	0	3	1
70	16	9	4	3	2	0	5	-99	-99	0	3	0	1	-99	-99	-99	-99	-99	-99	0	0	0	1	-99	0	0	0	1	1	0	0	0	0	0	0	0	0
71	16	9	4	3	2	0	5	-99	-99	0	3	0	1	-99	-99	-99	-99	-99	-99	-99	-99	-99	-99	0	-99	-99	0	1	-99	-99	-99	-99	-99	-99	-99	-99	-99
72	16	9	4	3	2	0	5	-99	-99	1	3	0	1	-99	-99	-99	-99	-99	-99	0	0	0	1	-99	0	0	0	1	1	0	0	0	0	0	0	0	0
73	16	9	4	3	2	1	5	-99	-99	1	3	0	1	-99	-99	-99	-99	-99	-99	-99	-99	-99	-99	-99	-99	-99	-99	-99	-99	-99	-99	-99	-99	-99	-99	-99	-99
74	16	9	4	3	2	0	5	-99	-99	1	3	0	1	-99	-99	-99	-99	-99	-99	-99	-99	-99	-99	-99	-99	-99	-99	-99	-99	-99	-99	-99	-99	-99	-99	-99	-99
75	16	9	4	3	2	0	5	-99	-99	1	3	-99	-99	-99	-99	-99	-99	-99	-99	-99	-99	-99	-99	-99	-99	-99	-99	-99	-99	-99	-99	-99	-99	-99	-99	-99	-99
76	16	9	4	3	2	0	5	-99	-99	1	3	-99	-99	-99	-99	-99	-99	-99	-99	-99	-99	-99	-99	-99	-99	-99	-99	-99	-99	-99	-99	-99	-99	-99	-99	-99	-99
77	16	9	4	3	2	1	5	-99	-99	0	3	-99	-99	-99	-99	-99	-99	-99	-99	-99	-99	-99	-99	-99	-99	-99	-99	-99	-99	-99	-99	-99	-99	-99	-99	-99	-99
78	16	9	4	3	2	1	5	-99	-99	0	3	-99	-99	-99	-99	-99	-99	-99	-99	-99	-99	-99	-99	-99	-99	-99	-99	-99	-99	-99	-99	-99	-99	-99	-99	-99	-99
79	16	9	4	3	4	-99	-99	-99	-99	-99	-99	-99	-99	-99	-99	-99	-99	1	-99	0	0	0	1	-99	0	0	0	1	1	3	1	0	0	0	0	0	0
80	16	9	4	3	4	-99	-99	-99	-99	-99	-99	1	1	-99	-99	-99	-99	-99	-99	-99	-99	-99	-99	-99	-99	-99	-99	-99	-99	-99	-99	-99	-99	-99	-99	-99	-99
81	16	9	4	3	2	-99	-99	-99	-99	-99	-99	0	1	-99	-99	-99	-99	1	-99	0	0	0	1	0	0	0	0	1	1	0	0	0	0	0	0	4	1
82	16	9	4	3	2	-99	-99	-99	-99	-99	-99	0	1	-99	-99	-99	-99	1	-99	0	0	0	1	-99	0	0	0	1	1	0	0	0	0	0	0	3	1
83	16	9	4	3	2	-99	-99	-99	-99	-99	-99	0	1	-99	-99	-99	-99	1	-99	0	0	0	1	-99	0	0	0	1	1	1	1	0	0	0	0	1	1
84	16	9	4	3	2	-99	-99	-99	-99	-99	-99	0	1	-99	-99	-99	-99	-99	-99	0	0	0	1	-99	0	0	0	1	1	0	0	0	0	0	0	0	0
85	16	9	4	3	2	-99	-99	-99	-99	-99	-99	0	1	-99	-99	-99	-99	-99	-99	0	0	0	1	-99	0	0	0	1	1	0	0	0	0	0	0	0	0
86	16	9	4	3	2	0	5	-99	-99	0	3	-99	-99	-99	-99	-99	-99	-99	-99	-99	-99	-99	-99	-99	-99	-99	-99	-99	-99	-99	-99	-99	-99	-99	-99	-99	-99
87	16	9	4	3	2	0	5	-99	-99	0	3	0	1	-99	-99	-99	-99	-99	-99	-99	-99	-99	-99	0	-99	-99	0	1	-99	-99	-99	-99	-99	-99	-99	-99	-99
88	16	9	4	3	2	0	5	-99	-99	0	3	0	1	-99	-99	-99	-99	-99	-99	-99	-99	-99	-99	-99	-99	-99	-99	-99	-99	-99	-99	-99	-99	-99	-99	-99	-99
89	16	9	4	3	2	0	5	-99	-99	0	3	0	1	-99	-99	-99	-99	-99	-99	0	0	0	1	-99	0	0	0	1	1	0	0	0	0	0	0	1	1
90	16	10	4	1	-99	-99	-99	-99	-99	-99	-99	1	1	-99	-99	-99	-99	-99	-99	0	0	0	1	-99	0	0	0	1	1	3	1	0	0	0	0	4	1
91	16	10	4	2	-99	-99	-99	-99	-99	-99	-99	-99	-99	-99	-99	-99	-99	1	-99	0	0	0	1	-99	0	0	0	1	1	3	1	0	0	2	1	0	0
92	16	10	4	2	-99	-99	-99	-99	-99	-99	-99	0	1	-99	-99	1	1	1	-99	-99	-99	-99	-99	-99	-99	-99	-99	-99	-99	-99	-99	-99	-99	-99	-99	-99	-99
93	16	10	4	2	-99	-99	-99	0	8	-99	-99	-99	-99	-99	-99	-99	-99	-99	-99	-99	-99	-99	-99	-99	-99	-99	-99	-99	-99	-99	-99	-99	-99	-99	-99	-99	-99
94	16	10	4	2	-99	-99	-99	0	8	-99	-99	-99	-99	-99	-99	-99	-99	-99	-99	-99	-99	-99	-99	-99	-99	-99	-99	-99	-99	-99	-99	-99	-99	-99	-99	-99	-99
95	16	10	4	2	-99	-99	-99	0	8	-99	-99	-99	-99	-99	-99	-99	-99	-99	-99	-99	-99	-99	-99	-99	-99	-99	-99	-99	-99	-99	-99	-99	-99	-99	-99	-99	-99
96	16	10	4	2	-99	-99	-99	0	8	-99	-99	-99	-99	-99	-99	-99	-99	-99	-99	-99	-99	-99	-99	-99	-99	-99	-99	-99	-99	-99	-99	-99	-99	-99	-99	-99	-99
97	16	10	4	2	-99	-99	-99	-99	-99	-99	-99	-99	-99	-99	-99	-99	-99	1	-99	0	0	0	1	0	0	0	0	1	1	0	0	0	0	1	1	0	0
98	16	10	4	2	-99	-99	-99	-99	-99	-99	-99	-99	-99	-99	-99	-99	-99	-99	-99	0	0	0	1	-99	0	0	0	1	1	0	0	0	0	0	0	0	0
99	16	10	4	2	-99	-99	-99	-99	-99	-99	-99	-99	-99	-99	-99	-99	-99	1	-99	4	1	1	1	-99	0	0	0	1	1	3	1	0	0	0	0	0	0
100	16	10	4	3	5	0	5	-99	-99	0	3	0	1	-99	-99	-99	-99	-99	-99	-99	-99	-99	-99	0	-99	-99	0	1	-99	-99	-99	-99	-99	-99	-99	-99	-99
101	16	10	4	3	2	0	5	-99	-99	0	3	0	1	-99	-99	-99	-99	-99	-99	0	0	0	1	1	0	0	1	1	1	0	0	0	0	0	0	0	0
102	16	10	4	3	2	0	5	-99	-99	0	3	1	1	-99	-99	-99	-99	-99	-99	0	0	0	1	-99	0	0	0	1	1	0	0	0	0	0	0	0	0
103	16	10	4	3	2	0	5	-99	-99	0	3	0	1	-99	-99	-99	-99	-99	-99	0	0	0	1	-99	0	0	0	1	1	0	0	0	0	0	0	0	0
104	16	10	4	3	2	0	5	-99	-99	0	3	-99	-99	-99	-99	-99	-99	-99	-99	0	0	0	1	-99	0	0	0	1	1	0	0	0	0	0	0	0	0
105	16	10	4	3	2	0	5	-99	-99	0	3	-99	-99	-99	-99	-99	-99	-99	-99	-99	-99	-99	-99	-99	-99	-99	-99	-99	-99	-99	-99	-99	-99	-99	-99	-99	-99
106	16	10	4	3	2	0	5	-99	-99	0	3	-99	-99	-99	-99	-99	-99	-99	-99	0	0	0	1	-99	0	0	0	1	1	0	0	0	0	0	0	0	0
107	16	10	4	3	2	0	5	-99	-99	0	3	-99	-99	-99	-99	-99	-99	-99	-99	0	0	0	1	-99	0	0	0	1	1	0	0	0	0	0	0	0	0
108	16	10	4	3	3	1	5	-99	-99	1	3	-99	-99	4	1	-99	1	1	-99	0	0	0	1	-99	0	0	0	1	1	4	1	0	0	0	0	0	0
109	16	10	4	3	2	0	5	-99	-99	0	3	0	1	-99	-99	-99	-99	-99	-99	-99	-99	-99	-99	-99	-99	-99	-99	-99	-99	-99	-99	-99	-99	-99	-99	-99	-99
110	16	10	4	3	2	0	5	-99	-99	0	3	0	1	-99	-99	0	0	1	-99	-99	-99	-99	-99	-99	-99	-99	-99	-99	-99	-99	-99	-99	-99	-99	-99	-99	-99
111	16	10	4	3	2	0	5	-99	-99	0	3	0	1	-99	-99	0	0	1	-99	-99	-99	-99	-99	-99	-99	-99	-99	-99	-99	-99	-99	-99	-99	-99	-99	-99	-99
112	16	10	4	3	4	0	5	-99	-99	0	3	0	1	-99	-99	-99	-99	-99	-99	-99	-99	-99	-99	-99	-99	-99	-99	-99	-99	-99	-99	-99	-99	-99	-99	-99	-99
113	16	10	4	3	4	0	5	-99	-99	0	3	0	1	-99	-99	-99	-99	-99	-99	-99	-99	-99	-99	-99	-99	-99	-99	-99	-99	-99	-99	-99	-99	-99	-99	-99	-99
114	16	10	4	3	2	0	5	-99	-99	0	3	1	1	-99	-99	0	0	1	-99	-99	-99	-99	-99	-99	-99	-99	-99	-99	-99	-99	-99	-99	-99	-99	-99	-99	-99
115	16	11	4	2	-99	-99	-99	-99	-99	-99	-99	0	1	-99	-99	1	1	1	-99	0	0	0	1	-99	0	0	0	1	1	4	1	0	0	0	0	0	0
116	16	11	4	2	-99	-99	-99	-99	-99	-99	-99	0	1	-99	-99	-99	-99	1	-99	0	0	0	1	-99	0	0	0	1	1	0	0	0	0	4	1	0	0
117	16	11	4	2	-99	-99	-99	-99	-99	-99	-99	0	1	-99	-99	-99	-99	1	-99	0	0	0	1	-99	0	0	0	1	1	0	0	0	0	2	1	0	0
118	16	11	4	2	-99	-99	-99	-99	-99	-99	-99	-99	-99	-99	-99	-99	-99	1	-99	0	0	0	1	-99	0	0	0	1	1	0	0	0	0	1	1	0	0
119	16	11	4	2	-99	-99	-99	-99	-99	-99	-99	-99	-99	-99	-99	-99	-99	1	-99	0	0	0	1	0	0	0	0	1	1	0	0	0	0	1	1	0	0
120	16	11	4	2	-99	-99	-99	-99	-99	-99	-99	-99	-99	-99	-99	-99	-99	-99	-99	0	0	0	1	0	0	0	0	1	1	0	0	0	0	0	0	0	0
121	16	11	4	2	-99	-99	-99	-99	-99	-99	-99	-99	-99	-99	-99	-99	-99	-99	-99	0	0	0	1	0	0	0	0	1	1	0	0	0	0	0	0	0	0
122	16	11	4	2	-99	-99	-99	-99	-99	-99	-99	-99	-99	-99	-99	1	1	1	-99	0	0	0	1	0	0	0	0	1	1	4	1	0	0	2	1	0	0
123	16	11	4	2	-99	-99	-99	-99	-99	-99	-99	-99	-99	-99	-99	1	1	1	-99	0	0	0	1	0	0	0	0	1	1	4	1	0	0	2	1	0	0
124	16	11	4	2	-99	-99	-99	-99	-99	-99	-99	-99	-99	-99	-99	-99	-99	1	-99	0	0	0	1	0	0	0	0	1	1	0	0	0	0	3	1	0	0
125	16	11	4	2	-99	-99	-99	-99	-99	-99	-99	0	1	-99	-99	-99	-99	-99	-99	-99	-99	-99	-99	-99	-99	-99	-99	-99	-99	-99	-99	-99	-99	-99	-99	-99	-99
126	16	11	4	2	-99	-99	-99	0	2	-99	-99	-99	-99	1	1	-99	1	2	-99	0	0	0	2	-99	0	0	0	2	2	0	0	0	0	1	1	0	0
127	16	11	4	2	-99	-99	-99	0	2	-99	-99	-99	-99	2	1	-99	1	2	-99	0	0	0	2	-99	0	0	0	2	2	0	0	0	0	1	1	0	0
128	16	11	4	2	-99	-99	-99	0	2	-99	-99	-99	-99	2	1	-99	1	2	-99	0	0	0	2	-99	0	0	0	2	2	0	0	0	0	1	1	0	0
129	16	11	4	2	-99	-99	-99	0	2	-99	-99	-99	-99	2	1	-99	1	2	-99	0	0	0	2	-99	0	0	0	2	2	0	0	0	0	1	1	0	0
130	16	11	4	2	-99	-99	-99	0	2	-99	-99	-99	-99	3	1	-99	1	2	-99	0	0	0	2	-99	0	0	0	2	2	0	0	0	0	1	1	0	0
131	16	11	4	2	-99	-99	-99	0	2	-99	-99	-99	-99	3	1	-99	1	2	-99	0	0	0	2	-99	0	0	0	2	2	0	0	0	0	1	1	0	0
132	16	11	4	2	-99	-99	-99	0	2	-99	-99	-99	-99	3	1	-99	1	2	-99	0	0	0	2	-99	0	0	0	2	2	0	0	0	0	1	1	0	0
133	16	11	4	2	-99	-99	-99	0	2	-99	-99	-99	-99	4	1	-99	1	2	-99	0	0	0	2	-99	0	0	0	2	2	0	0	0	0	1	1	0	0
134	16	11	4	2	-99	-99	-99	0	2	-99	-99	-99	-99	4	1	-99	1	2	-99	0	0	0	2	-99	0	0	0	2	2	0	0	0	0	1	1	0	0
135	16	11	4	2	-99	-99	-99	0	2	-99	-99	-99	-99	4	1	-99	1	2	-99	0	0	0	2	-99	0	0	0	2	2	0	0	0	0	1	1	0	0
136	16	11	4	3	2	-99	-99	-99	-99	-99	-99	-99	-99	-99	-99	-99	-99	1	-99	0	0	0	1	-99	0	0	0	1	1	3	1	0	0	0	0	0	0
137	16	11	4	3	2	-99	-99	-99	-99	-99	-99	0	1	4	1	-99	1	8	-99	0	0	0	1	-99	0	0	0	1	1	3	1	0	0	0	0	0	0
138	16	12	1	1	-99	-99	-99	-99	-99	-99	-99	0	1	-99	-99	-99	-99	-99	-99	0	0	0	1	-99	0	0	0	1	1	0	0	0	0	0	0	0	0
139	16	12	1	1	-99	-99	-99	-99	-99	-99	-99	0	1	-99	-99	-99	-99	-99	-99	0	0	0	1	-99	0	0	0	1	1	0	0	0	0	0	0	0	0
140	16	12	1	2	-99	-99	-99	-99	-99	-99	-99	-99	-99	-99	-99	-99	-99	1	-99	0	0	0	1	-99	0	0	0	1	1	0	0	0	0	3	1	0	0
141	16	12	1	2	-99	-99	-99	-99	-99	-99	-99	-99	-99	-99	-99	-99	-99	1	-99	0	0	0	1	-99	0	0	0	1	1	0	0	0	0	3	1	0	0
142	16	12	1	2	-99	-99	-99	-99	-99	-99	-99	-99	-99	-99	-99	-99	-99	1	-99	0	0	0	1	-99	0	0	0	1	1	0	0	0	0	3	1	0	0
143	16	12	1	2	-99	-99	-99	1	8	-99	-99	0	1	-99	-99	-99	-99	-99	-99	0	0	0	1	-99	0	0	0	1	1	0	0	0	0	0	0	0	0
144	16	12	1	2	-99	-99	-99	-99	-99	-99	-99	-99	-99	-99	-99	-99	-99	1	-99	0	0	0	1	-99	0	0	0	1	1	0	0	0	0	3	1	0	0
145	16	12	1	2	-99	-99	-99	-99	-99	-99	-99	-99	-99	-99	-99	-99	-99	1	-99	0	0	0	1	-99	0	0	0	1	1	0	0	0	0	1	1	0	0
146	16	12	1	2	-99	-99	-99	-99	-99	-99	-99	-99	-99	-99	-99	-99	-99	1	-99	0	0	0	1	-99	0	0	0	1	1	0	0	0	0	1	1	0	0
147	16	12	1	2	-99	0	2	-99	-99	-99	-99	-99	-99	-99	-99	-99	-99	-99	-99	-99	-99	-99	-99	-99	-99	-99	-99	-99	-99	-99	-99	-99	-99	-99	-99	-99	-99
148	16	12	1	3	4	-99	-99	-99	-99	0	3	0	1	-99	-99	-99	-99	-99	-99	-99	-99	-99	-99	-99	-99	-99	-99	-99	-99	-99	-99	-99	-99	-99	-99	-99	-99
149	16	12	1	3	4	-99	-99	-99	-99	0	3	0	1	-99	-99	-99	-99	-99	-99	-99	-99	-99	-99	-99	-99	-99	-99	-99	-99	-99	-99	-99	-99	-99	-99	-99	-99
150	16	12	1	3	4	-99	-99	-99	-99	0	3	-99	-99	-99	-99	-99	-99	-99	-99	0	0	0	1	-99	0	0	0	1	1	0	0	0	0	0	0	3	1
151	16	12	1	3	4	-99	-99	-99	-99	0	3	-99	-99	-99	-99	-99	-99	-99	-99	-99	-99	-99	-99	-99	-99	-99	-99	-99	-99	-99	-99	-99	-99	-99	-99	-99	-99
152	17	1	1	2	-99	-99	-99	-99	-99	0	1	-99	-99	-99	-99	-99	-99	1	-99	0	0	0	1	-99	0	0	0	1	1	4	1	0	0	0	0	0	0
153	17	1	1	2	-99	-99	-99	-99	-99	-99	-99	-99	-99	-99	-99	-99	-99	1	-99	0	0	0	1	-99	0	0	0	1	1	4	1	0	0	0	0	0	0
154	17	1	1	2	-99	-99	-99	0	8	-99	-99	0	8	-99	-99	1	1	8	-99	0	0	0	8	-99	0	0	0	8	8	0	0	0	0	3	1	0	0
155	17	1	1	2	-99	-99	-99	0	8	-99	-99	0	8	-99	-99	1	1	8	-99	-99	-99	-99	-99	-99	-99	-99	-99	-99	-99	-99	-99	-99	-99	-99	-99	-99	-99
156	17	1	1	2	-99	-99	-99	0	8	-99	-99	0	8	-99	-99	1	1	8	-99	-99	-99	-99	-99	-99	-99	-99	-99	-99	-99	-99	-99	-99	-99	-99	-99	-99	-99
157	17	1	1	2	-99	-99	-99	0	8	-99	-99	0	8	-99	-99	1	1	8	-99	-99	-99	-99	-99	-99	-99	-99	-99	-99	-99	-99	-99	-99	-99	-99	-99	-99	-99
158	17	1	1	2	-99	-99	-99	0	8	-99	-99	0	8	-99	-99	0	0	8	-99	-99	-99	-99	-99	-99	-99	-99	-99	-99	-99	-99	-99	-99	-99	-99	-99	-99	-99
159	17	1	1	2	-99	0	1	0	1	-99	-99	-99	-99	-99	-99	-99	-99	2	0	0	0	0	1	-99	0	0	0	1	1	0	0	0	0	3	1	0	0
160	17	1	1	2	-99	0	1	0	1	-99	-99	-99	-99	-99	-99	-99	-99	1	0	0	0	0	1	-99	0	0	0	1	1	0	0	0	0	3	1	0	0
161	17	1	1	2	-99	1	1	-99	-99	0	1	-99	-99	-99	-99	-99	-99	-99	-99	-99	-99	-99	-99	0	-99	-99	0	1	-99	-99	-99	-99	-99	-99	-99	-99	-99
162	17	1	1	2	-99	-99	-99	-99	-99	-99	-99	0	1	4	1	-99	1	1	-99	-99	-99	-99	-99	-99	-99	-99	-99	-99	-99	-99	-99	-99	-99	-99	-99	-99	-99
163	17	1	1	2	-99	1	1	0	1	-99	-99	1	1	-99	-99	1	1	2	-99	0	0	0	1	-99	0	0	0	1	1	2	1	0	0	0	0	0	0
164	17	1	1	2	-99	1	1	0	1	-99	-99	1	1	-99	-99	0	0	1	-99	0	0	0	1	-99	0	0	0	1	1	2	1	0	0	0	0	0	0
165	17	1	1	2	-99	-99	-99	-99	-99	-99	-99	-99	-99	-99	-99	-99	-99	8	-99	0	0	0	8	-99	0	0	0	8	8	3	1	3	1	0	0	0	0
166	17	1	1	2	-99	-99	-99	-99	-99	-99	-99	-99	-99	-99	-99	-99	-99	8	-99	0	0	0	8	-99	0	0	0	8	8	3	1	0	0	0	0	0	0
167	17	1	1	2	-99	0	1	-99	-99	-99	-99	-99	-99	-99	-99	-99	-99	-99	-99	-99	-99	-99	-99	-99	-99	-99	-99	-99	-99	-99	-99	-99	-99	-99	-99	-99	-99
168	17	1	1	2	-99	-99	-99	-99	-99	1	3	-99	-99	-99	-99	-99	-99	-99	-99	-99	-99	-99	-99	-99	-99	-99	-99	-99	-99	-99	-99	-99	-99	-99	-99	-99	-99
169	17	1	1	2	-99	-99	-99	-99	-99	-99	-99	0	8	2	1	-99	1	8	-99	0	0	0	8	-99	0	0	0	8	8	0	0	0	0	3	1	0	0
170	17	1	1	2	-99	-99	-99	-99	-99	-99	-99	0	8	2	1	-99	1	8	-99	0	0	0	8	-99	0	0	0	8	8	0	0	0	0	3	1	0	0
171	17	1	1	2	-99	-99	-99	-99	-99	-99	-99	0	8	2	1	-99	1	8	-99	0	0	0	8	-99	0	0	0	8	8	0	0	0	0	3	1	0	0
172	17	1	1	2	-99	-99	-99	-99	-99	-99	-99	0	8	4	1	-99	1	8	-99	0	0	0	8	-99	0	0	0	8	8	0	0	0	0	3	1	0	0
173	17	1	1	2	-99	-99	-99	-99	-99	-99	-99	0	8	4	1	-99	1	8	-99	0	0	0	8	-99	0	0	0	8	8	0	0	0	0	3	1	0	0
174	17	2	1	2	-99	0	1	-99	-99	-99	-99	-99	-99	-99	-99	-99	-99	-99	-99	-99	-99	-99	-99	0	-99	-99	0	1	-99	-99	-99	-99	-99	-99	-99	-99	-99
175	17	2	1	2	-99	0	1	-99	-99	1	1	1	1	-99	-99	-99	-99	1	-99	0	0	0	1	-99	0	0	0	1	1	2	1	0	0	0	0	0	0
176	17	2	1	2	-99	0	1	-99	-99	1	1	1	1	-99	-99	-99	-99	1	-99	0	0	0	1	-99	0	0	0	1	1	2	1	0	0	0	0	0	0
177	17	2	1	2	-99	-99	-99	-99	-99	-99	-99	1	1	-99	-99	-99	-99	-99	-99	-99	-99	-99	-99	-99	-99	-99	-99	-99	-99	-99	-99	-99	-99	-99	-99	-99	-99
178	17	2	1	2	-99	-99	-99	-99	-99	-99	-99	1	1	-99	-99	-99	-99	-99	-99	-99	-99	-99	-99	-99	-99	-99	-99	-99	-99	-99	-99	-99	-99	-99	-99	-99	-99
179	17	2	1	2	-99	-99	-99	-99	-99	-99	-99	1	1	-99	-99	-99	-99	-99	-99	-99	-99	-99	-99	-99	-99	-99	-99	-99	-99	-99	-99	-99	-99	-99	-99	-99	-99
180	17	2	1	2	-99	0	1	-99	-99	-99	-99	1	1	-99	-99	-99	-99	1	-99	0	0	0	1	-99	0	0	0	1	1	1	1	0	0	0	0	0	0
181	17	2	1	2	-99	0	1	-99	-99	-99	-99	1	1	-99	-99	-99	-99	1	-99	0	0	0	1	-99	0	0	0	1	1	1	1	0	0	0	0	0	0
182	17	2	1	2	-99	1	1	-99	-99	-99	-99	-99	-99	-99	-99	-99	-99	1	-99	3	1	1	1	-99	0	0	0	1	1	0	0	0	0	0	0	0	0
183	17	2	1	2	-99	0	1	-99	-99	1	1	-99	-99	-99	-99	1	1	1	-99	0	0	0	1	-99	0	0	0	1	1	0	0	1	1	0	0	0	0
184	17	2	1	2	-99	0	1	-99	-99	1	1	-99	-99	-99	-99	1	1	1	-99	0	0	0	1	-99	0	0	0	1	1	0	0	1	1	0	0	0	0
185	17	2	1	2	-99	-99	-99	-99	-99	-99	-99	-99	-99	-99	-99	0	0	1	0	0	0	0	1	-99	0	0	0	1	1	0	0	0	0	0	0	0	0
186	17	2	1	2	-99	0	2	-99	-99	-99	-99	-99	-99	1	1	0	1	2	-99	-99	-99	-99	-99	-99	-99	-99	-99	-99	-99	-99	-99	-99	-99	-99	-99	-99	-99
187	17	2	1	2	-99	0	2	-99	-99	-99	-99	-99	-99	1	1	0	1	2	-99	-99	-99	-99	-99	-99	-99	-99	-99	-99	-99	-99	-99	-99	-99	-99	-99	-99	-99
188	17	2	1	2	-99	0	2	-99	-99	-99	-99	-99	-99	2	1	0	1	2	-99	-99	-99	-99	-99	-99	-99	-99	-99	-99	-99	-99	-99	-99	-99	-99	-99	-99	-99
189	17	2	1	2	-99	0	2	-99	-99	-99	-99	-99	-99	2	1	0	1	2	-99	-99	-99	-99	-99	-99	-99	-99	-99	-99	-99	-99	-99	-99	-99	-99	-99	-99	-99
190	17	2	1	2	-99	0	2	-99	-99	-99	-99	-99	-99	3	1	0	1	2	-99	-99	-99	-99	-99	-99	-99	-99	-99	-99	-99	-99	-99	-99	-99	-99	-99	-99	-99
191	17	2	1	2	-99	0	2	-99	-99	-99	-99	-99	-99	3	1	0	1	2	-99	-99	-99	-99	-99	-99	-99	-99	-99	-99	-99	-99	-99	-99	-99	-99	-99	-99	-99
192	17	2	1	2	-99	1	2	-99	-99	-99	-99	-99	-99	4	1	0	1	2	-99	-99	-99	-99	-99	-99	-99	-99	-99	-99	-99	-99	-99	-99	-99	-99	-99	-99	-99
193	17	2	1	2	-99	0	2	-99	-99	-99	-99	-99	-99	-99	-99	0	0	2	-99	-99	-99	-99	-99	-99	-99	-99	-99	-99	-99	-99	-99	-99	-99	-99	-99	-99	-99
194	17	2	1	2	-99	0	2	-99	-99	-99	-99	-99	-99	-99	-99	0	0	2	-99	-99	-99	-99	-99	-99	-99	-99	-99	-99	-99	-99	-99	-99	-99	-99	-99	-99	-99
195	17	2	1	2	-99	1	2	-99	-99	-99	-99	-99	-99	-99	-99	0	0	2	-99	-99	-99	-99	-99	-99	-99	-99	-99	-99	-99	-99	-99	-99	-99	-99	-99	-99	-99
196	17	2	1	2	-99	1	2	-99	-99	-99	-99	-99	-99	-99	-99	0	0	2	-99	-99	-99	-99	-99	-99	-99	-99	-99	-99	-99	-99	-99	-99	-99	-99	-99	-99	-99
197	17	2	1	2	-99	0	2	-99	-99	-99	-99	-99	-99	-99	-99	0	0	2	-99	-99	-99	-99	-99	-99	-99	-99	-99	-99	-99	-99	-99	-99	-99	-99	-99	-99	-99
198	17	2	1	2	-99	0	2	-99	-99	-99	-99	-99	-99	-99	-99	0	0	2	-99	-99	-99	-99	-99	-99	-99	-99	-99	-99	-99	-99	-99	-99	-99	-99	-99	-99	-99
199	17	2	1	2	-99	0	2	-99	-99	-99	-99	-99	-99	-99	-99	0	0	2	-99	-99	-99	-99	-99	-99	-99	-99	-99	-99	-99	-99	-99	-99	-99	-99	-99	-99	-99
200	17	2	1	2	-99	0	2	-99	-99	-99	-99	-99	-99	-99	-99	0	0	2	-99	-99	-99	-99	-99	-99	-99	-99	-99	-99	-99	-99	-99	-99	-99	-99	-99	-99	-99
201	17	2	1	2	-99	1	2	-99	-99	-99	-99	-99	-99	-99	-99	0	0	2	-99	-99	-99	-99	-99	-99	-99	-99	-99	-99	-99	-99	-99	-99	-99	-99	-99	-99	-99
202	17	2	1	2	-99	0	2	-99	-99	-99	-99	-99	-99	-99	-99	0	0	2	-99	-99	-99	-99	-99	-99	-99	-99	-99	-99	-99	-99	-99	-99	-99	-99	-99	-99	-99
203	17	2	1	2	-99	0	2	-99	-99	-99	-99	-99	-99	-99	-99	0	0	2	-99	-99	-99	-99	-99	-99	-99	-99	-99	-99	-99	-99	-99	-99	-99	-99	-99	-99	-99
204	17	2	1	2	-99	0	2	-99	-99	-99	-99	-99	-99	-99	-99	0	0	2	-99	-99	-99	-99	-99	-99	-99	-99	-99	-99	-99	-99	-99	-99	-99	-99	-99	-99	-99
205	17	2	1	2	-99	1	2	-99	-99	-99	-99	-99	-99	-99	-99	0	0	2	-99	-99	-99	-99	-99	-99	-99	-99	-99	-99	-99	-99	-99	-99	-99	-99	-99	-99	-99
206	17	2	1	2	-99	0	2	-99	-99	-99	-99	-99	-99	-99	-99	0	0	2	-99	-99	-99	-99	-99	-99	-99	-99	-99	-99	-99	-99	-99	-99	-99	-99	-99	-99	-99
207	17	2	1	2	-99	0	2	-99	-99	-99	-99	-99	-99	-99	-99	0	0	2	-99	-99	-99	-99	-99	-99	-99	-99	-99	-99	-99	-99	-99	-99	-99	-99	-99	-99	-99
208	17	2	1	2	-99	0	2	-99	-99	-99	-99	-99	-99	-99	-99	0	0	2	-99	-99	-99	-99	-99	-99	-99	-99	-99	-99	-99	-99	-99	-99	-99	-99	-99	-99	-99
209	17	2	1	2	-99	0	2	-99	-99	-99	-99	-99	-99	-99	-99	0	0	2	-99	-99	-99	-99	-99	-99	-99	-99	-99	-99	-99	-99	-99	-99	-99	-99	-99	-99	-99
210	17	2	1	2	-99	0	2	-99	-99	-99	-99	-99	-99	-99	-99	0	0	2	-99	-99	-99	-99	-99	-99	-99	-99	-99	-99	-99	-99	-99	-99	-99	-99	-99	-99	-99
211	17	2	1	2	-99	0	2	-99	-99	-99	-99	-99	-99	-99	-99	0	0	2	-99	-99	-99	-99	-99	-99	-99	-99	-99	-99	-99	-99	-99	-99	-99	-99	-99	-99	-99
212	17	2	1	2	-99	0	2	-99	-99	-99	-99	-99	-99	-99	-99	0	0	2	-99	-99	-99	-99	-99	-99	-99	-99	-99	-99	-99	-99	-99	-99	-99	-99	-99	-99	-99
213	17	2	1	3	2	0	5	-99	-99	-99	-99	0	1	4	1	-99	1	1	-99	0	0	0	1	-99	0	0	0	1	1	3	1	0	0	0	0	0	0
214	17	2	1	3	2	-99	-99	-99	-99	-99	-99	0	1	-99	-99	-99	-99	-99	-99	-99	-99	-99	-99	-99	-99	-99	-99	-99	-99	-99	-99	-99	-99	-99	-99	-99	-99
215	17	2	1	3	2	-99	-99	-99	-99	-99	-99	0	1	-99	-99	-99	-99	-99	-99	0	0	0	1	-99	0	0	0	1	1	1	1	0	0	0	0	0	0
216	17	2	1	3	2	1	5	-99	-99	0	3	1	1	-99	-99	-99	-99	-99	-99	0	0	0	1	-99	0	0	0	1	1	0	0	2	1	0	0	0	0
217	17	2	1	3	2	1	5	-99	-99	0	3	1	1	-99	-99	-99	-99	-99	-99	-99	-99	-99	-99	-99	-99	-99	-99	-99	-99	-99	-99	-99	-99	-99	-99	-99	-99
218	17	2	1	3	2	1	5	-99	-99	-99	-99	1	1	-99	-99	-99	-99	1	-99	0	0	0	1	-99	0	0	0	1	1	3	1	0	0	0	0	0	0
219	17	2	1	3	2	1	1	-99	-99	-99	-99	1	1	-99	-99	-99	-99	-99	-99	-99	-99	-99	-99	-99	-99	-99	-99	-99	-99	-99	-99	-99	-99	-99	-99	-99	-99
220	17	2	1	3	2	0	1	-99	-99	-99	-99	0	1	-99	-99	-99	-99	-99	-99	-99	-99	-99	-99	0	-99	-99	0	1	-99	-99	-99	-99	-99	-99	-99	-99	-99
221	17	2	1	3	2	1	5	-99	-99	-99	-99	0	1	-99	-99	-99	-99	-99	-99	-99	-99	-99	-99	-99	-99	-99	-99	-99	-99	-99	-99	-99	-99	-99	-99	-99	-99
222	17	2	1	3	4	0	5	-99	-99	-99	-99	1	1	-99	-99	-99	-99	-99	-99	0	0	0	1	-99	0	0	0	1	1	3	1	0	0	0	0	0	0
223	17	2	1	3	4	0	5	-99	-99	-99	-99	1	1	-99	-99	-99	-99	-99	-99	0	0	0	1	0	0	0	0	1	1	4	1	0	0	0	0	0	0
224	17	2	1	3	4	-99	-99	-99	-99	-99	-99	-99	-99	-99	-99	-99	-99	-99	-99	-99	-99	-99	-99	0	-99	-99	0	1	-99	-99	-99	-99	-99	-99	-99	-99	-99
225	17	2	1	3	2	-99	-99	-99	-99	-99	-99	-99	-99	-99	-99	-99	-99	-99	-99	-99	-99	-99	-99	0	-99	-99	0	1	-99	-99	-99	-99	-99	-99	-99	-99	-99
226	17	2	1	3	2	-99	-99	-99	-99	-99	-99	-99	-99	-99	-99	-99	-99	1	-99	0	0	0	1	-99	4	1	1	1	1	0	0	0	0	0	0	0	0
227	17	3	2	2	-99	-99	-99	-99	-99	-99	-99	-99	-99	-99	-99	-99	-99	8	-99	0	0	0	8	-99	0	0	0	8	8	0	0	0	0	0	0	3	1
228	17	3	2	2	-99	0	1	-99	-99	1	1	-99	-99	-99	-99	-99	-99	-99	-99	-99	-99	-99	-99	-99	-99	-99	-99	-99	-99	-99	-99	-99	-99	-99	-99	-99	-99
229	17	3	2	2	-99	0	1	-99	-99	1	1	-99	-99	-99	-99	-99	-99	-99	-99	-99	-99	-99	-99	-99	-99	-99	-99	-99	-99	-99	-99	-99	-99	-99	-99	-99	-99
230	17	3	2	2	-99	-99	-99	-99	-99	-99	-99	0	1	-99	-99	-99	-99	-99	-99	-99	-99	-99	-99	-99	-99	-99	-99	-99	-99	-99	-99	-99	-99	-99	-99	-99	-99
231	17	3	2	2	-99	-99	-99	-99	-99	-99	-99	0	1	-99	-99	-99	-99	-99	-99	3	1	1	1	0	0	0	0	1	1	0	0	0	0	0	0	0	0
232	17	3	2	2	-99	-99	-99	-99	-99	0	1	-99	-99	-99	-99	-99	-99	1	-99	0	0	0	1	-99	0	0	0	1	1	0	0	0	0	3	1	0	0
233	17	3	2	2	-99	-99	-99	-99	-99	1	1	-99	-99	-99	-99	-99	-99	-99	-99	-99	-99	-99	-99	-99	-99	-99	-99	-99	-99	-99	-99	-99	-99	-99	-99	-99	-99
234	17	3	2	2	-99	-99	-99	-99	-99	1	1	-99	-99	-99	-99	-99	-99	-99	-99	-99	-99	-99	-99	-99	-99	-99	-99	-99	-99	-99	-99	-99	-99	-99	-99	-99	-99
235	17	4	2	1	-99	-99	-99	-99	-99	-99	-99	-99	-99	-99	-99	-99	-99	1	-99	0	0	0	1	-99	0	0	0	1	1	3	1	0	0	0	0	0	0
236	17	4	2	1	-99	-99	-99	-99	-99	-99	-99	-99	-99	-99	-99	-99	-99	1	-99	0	0	0	1	-99	0	0	0	1	1	3	1	0	0	0	0	0	0
237	17	4	2	2	-99	-99	-99	-99	-99	-99	-99	-99	-99	-99	-99	1	1	1	-99	-99	-99	-99	-99	0	-99	-99	0	1	-99	-99	-99	-99	-99	-99	-99	-99	-99
238	17	4	2	2	-99	0	1	-99	-99	-99	-99	-99	-99	-99	-99	-99	-99	-99	-99	-99	-99	-99	-99	-99	-99	-99	-99	-99	-99	-99	-99	-99	-99	-99	-99	-99	-99
239	17	4	2	2	-99	-99	-99	-99	-99	-99	-99	-99	-99	-99	-99	-99	-99	8	-99	0	0	0	8	-99	0	0	0	8	8	0	0	0	0	4	1	0	0
240	17	4	2	2	-99	0	1	-99	-99	0	1	-99	-99	-99	-99	1	1	1	-99	0	0	0	1	1	0	0	1	1	1	4	1	0	0	3	1	0	0
241	17	4	2	2	-99	0	1	-99	-99	0	1	-99	-99	-99	-99	1	1	1	-99	0	0	0	1	0	0	0	0	1	1	4	1	0	0	0	0	0	0
242	17	4	2	2	-99	0	1	-99	-99	0	1	-99	-99	-99	-99	1	1	1	-99	-99	-99	-99	-99	-99	-99	-99	-99	-99	-99	-99	-99	-99	-99	-99	-99	-99	-99
243	17	4	2	2	-99	0	5	-99	-99	-99	-99	-99	-99	-99	-99	-99	-99	-99	-99	-99	-99	-99	-99	-99	-99	-99	-99	-99	-99	-99	-99	-99	-99	-99	-99	-99	-99
244	17	4	2	2	-99	0	1	-99	-99	1	3	-99	-99	-99	-99	-99	-99	-99	-99	-99	-99	-99	-99	-99	-99	-99	-99	-99	-99	-99	-99	-99	-99	-99	-99	-99	-99
245	17	4	2	2	-99	0	1	-99	-99	-99	-99	-99	-99	-99	-99	-99	-99	1	-99	0	0	0	1	-99	0	0	0	1	1	4	1	0	0	0	0	0	0
246	17	4	2	2	-99	0	1	-99	-99	-99	-99	-99	-99	-99	-99	-99	-99	1	-99	0	0	0	1	-99	0	0	0	1	1	4	1	0	0	0	0	0	0
247	17	4	2	2	-99	-99	-99	-99	-99	-99	-99	-99	-99	-99	-99	-99	-99	1	-99	0	0	0	1	-99	0	0	0	1	1	0	0	1	1	0	0	3	1
248	17	4	2	2	-99	-99	-99	-99	-99	1	3	-99	-99	-99	-99	-99	-99	-99	-99	-99	-99	-99	-99	-99	-99	-99	-99	-99	-99	-99	-99	-99	-99	-99	-99	-99	-99
249	17	4	2	3	4	1	5	0	1	0	3	0	1	-99	-99	-99	-99	-99	-99	-99	-99	-99	-99	-99	-99	-99	-99	-99	-99	-99	-99	-99	-99	-99	-99	-99	-99
250	17	4	2	3	4	0	5	0	1	0	3	0	1	-99	-99	-99	-99	-99	-99	-99	-99	-99	-99	-99	-99	-99	-99	-99	-99	-99	-99	-99	-99	-99	-99	-99	-99
251	17	4	2	3	4	1	5	0	1	1	3	0	1	-99	-99	-99	-99	-99	-99	-99	-99	-99	-99	-99	-99	-99	-99	-99	-99	-99	-99	-99	-99	-99	-99	-99	-99
252	17	4	2	3	4	1	5	0	1	1	3	0	1	-99	-99	-99	-99	-99	-99	0	0	0	1	-99	0	0	0	1	1	0	0	0	0	0	0	0	0
253	17	4	2	3	1	-99	-99	-99	-99	-99	-99	0	1	-99	-99	0	0	1	-99	0	0	0	1	-99	0	0	0	1	1	0	0	1	1	0	0	0	0
254	17	4	2	3	1	1	5	-99	-99	-99	-99	-99	-99	-99	-99	-99	-99	-99	-99	-99	-99	-99	-99	-99	-99	-99	-99	-99	-99	-99	-99	-99	-99	-99	-99	-99	-99
255	17	4	2	3	2	0	5	1	1	-99	-99	0	1	-99	-99	-99	-99	-99	0	-99	-99	0	1	-99	-99	-99	-99	-99	-99	-99	-99	-99	-99	-99	-99	-99	-99
256	17	4	2	3	4	0	5	-99	-99	-99	-99	0	1	-99	-99	-99	-99	-99	-99	-99	-99	-99	-99	-99	-99	-99	-99	-99	-99	-99	-99	-99	-99	-99	-99	-99	-99
257	17	4	2	3	2	0	5	-99	-99	-99	-99	0	1	-99	-99	0	0	1	-99	-99	-99	-99	-99	-99	-99	-99	-99	-99	-99	-99	-99	-99	-99	-99	-99	-99	-99
258	17	5	2	-99	-99	-99	-99	0	8	-99	-99	-99	-99	-99	-99	-99	-99	-99	-99	-99	-99	-99	-99	-99	-99	-99	-99	-99	-99	-99	-99	-99	-99	-99	-99	-99	-99
259	17	5	2	-99	-99	-99	-99	0	8	-99	-99	-99	-99	-99	-99	-99	-99	-99	-99	-99	-99	-99	-99	-99	-99	-99	-99	-99	-99	-99	-99	-99	-99	-99	-99	-99	-99
260	17	5	2	-99	-99	-99	-99	0	8	-99	-99	-99	-99	-99	-99	-99	-99	-99	-99	-99	-99	-99	-99	-99	-99	-99	-99	-99	-99	-99	-99	-99	-99	-99	-99	-99	-99
261	17	5	2	-99	-99	-99	-99	0	8	-99	-99	-99	-99	-99	-99	-99	-99	-99	-99	-99	-99	-99	-99	-99	-99	-99	-99	-99	-99	-99	-99	-99	-99	-99	-99	-99	-99
262	17	5	2	2	-99	0	5	-99	-99	-99	-99	-99	-99	-99	-99	-99	-99	-99	-99	-99	-99	-99	-99	-99	-99	-99	-99	-99	-99	-99	-99	-99	-99	-99	-99	-99	-99
263	17	5	2	2	-99	0	5	-99	-99	-99	-99	-99	-99	-99	-99	-99	-99	-99	-99	-99	-99	-99	-99	-99	-99	-99	-99	-99	-99	-99	-99	-99	-99	-99	-99	-99	-99
264	17	5	2	2	-99	0	5	-99	-99	-99	-99	-99	-99	-99	-99	-99	-99	-99	-99	-99	-99	-99	-99	-99	-99	-99	-99	-99	-99	-99	-99	-99	-99	-99	-99	-99	-99
265	17	5	2	2	-99	0	5	-99	-99	-99	-99	-99	-99	-99	-99	-99	-99	-99	-99	-99	-99	-99	-99	-99	-99	-99	-99	-99	-99	-99	-99	-99	-99	-99	-99	-99	-99
266	17	5	2	2	-99	0	5	0	5	-99	-99	1	1	-99	-99	0	0	1	0	0	0	0	1	0	0	0	0	1	1	0	0	0	0	2	1	0	0
267	17	5	2	2	-99	0	5	0	5	-99	-99	1	1	-99	-99	0	0	1	-99	-99	-99	-99	-99	-99	-99	-99	-99	-99	-99	-99	-99	-99	-99	-99	-99	-99	-99
268	17	5	2	2	-99	0	5	0	5	-99	-99	1	1	-99	-99	0	0	1	-99	-99	-99	-99	-99	-99	-99	-99	-99	-99	-99	-99	-99	-99	-99	-99	-99	-99	-99
269	17	5	2	2	-99	0	5	1	5	-99	-99	-99	-99	-99	-99	-99	-99	-99	-99	-99	-99	-99	-99	-99	-99	-99	-99	-99	-99	-99	-99	-99	-99	-99	-99	-99	-99
270	17	5	2	2	-99	0	5	1	5	-99	-99	-99	-99	-99	-99	-99	-99	-99	-99	-99	-99	-99	-99	-99	-99	-99	-99	-99	-99	-99	-99	-99	-99	-99	-99	-99	-99
271	17	5	2	2	-99	0	1	-99	-99	-99	-99	0	1	-99	-99	-99	-99	-99	-99	-99	-99	-99	-99	-99	-99	-99	-99	-99	-99	-99	-99	-99	-99	-99	-99	-99	-99
272	17	5	2	2	-99	0	1	-99	-99	-99	-99	0	1	-99	-99	-99	-99	-99	-99	-99	-99	-99	-99	-99	-99	-99	-99	-99	-99	-99	-99	-99	-99	-99	-99	-99	-99
273	17	5	2	2	-99	0	1	-99	-99	-99	-99	0	1	-99	-99	1	1	1	-99	-99	-99	-99	-99	-99	-99	-99	-99	-99	-99	-99	-99	-99	-99	-99	-99	-99	-99
274	17	5	2	2	-99	-99	-99	-99	-99	-99	-99	-99	-99	-99	-99	-99	-99	1	-99	0	0	0	1	-99	0	0	0	1	1	3	1	0	0	2	1	0	0
275	17	5	2	2	-99	-99	-99	-99	-99	-99	-99	-99	-99	-99	-99	-99	-99	1	-99	0	0	0	1	-99	0	0	0	1	1	3	1	0	0	0	0	0	0
276	17	5	2	2	-99	-99	-99	-99	-99	-99	-99	-99	-99	-99	-99	-99	-99	-99	-99	-99	-99	-99	-99	0	-99	-99	0	1	-99	-99	-99	-99	-99	-99	-99	-99	-99
277	17	5	2	2	-99	1	1	-99	-99	1	3	0	1	-99	-99	-99	-99	-99	-99	-99	-99	-99	-99	-99	-99	-99	-99	-99	-99	-99	-99	-99	-99	-99	-99	-99	-99
278	17	5	2	2	-99	1	1	-99	-99	1	3	0	1	-99	-99	-99	-99	-99	-99	-99	-99	-99	-99	-99	-99	-99	-99	-99	-99	-99	-99	-99	-99	-99	-99	-99	-99
279	17	5	2	3	2	0	5	-99	-99	-99	-99	-99	-99	-99	-99	-99	-99	-99	-99	-99	-99	-99	-99	-99	-99	-99	-99	-99	-99	-99	-99	-99	-99	-99	-99	-99	-99
280	17	5	2	3	2	0	5	-99	-99	-99	-99	-99	-99	-99	-99	-99	-99	-99	-99	-99	-99	-99	-99	-99	-99	-99	-99	-99	-99	-99	-99	-99	-99	-99	-99	-99	-99
281	17	5	2	3	2	0	5	-99	-99	-99	-99	-99	-99	-99	-99	-99	-99	-99	-99	0	0	0	1	-99	0	0	0	1	1	0	0	2	1	0	0	0	0
282	17	5	2	3	3	1	5	0	1	-99	-99	1	1	-99	-99	-99	-99	-99	-99	-99	-99	-99	-99	-99	-99	-99	-99	-99	-99	-99	-99	-99	-99	-99	-99	-99	-99
283	17	5	2	3	2	1	5	-99	-99	-99	-99	-99	-99	-99	-99	-99	-99	-99	-99	-99	-99	-99	-99	-99	-99	-99	-99	-99	-99	-99	-99	-99	-99	-99	-99	-99	-99
284	17	5	2	3	2	1	5	0	1	-99	-99	0	1	-99	-99	-99	-99	-99	-99	-99	-99	-99	-99	0	-99	-99	0	1	-99	-99	-99	-99	-99	-99	-99	-99	-99
285	17	5	2	3	2	1	5	0	1	-99	-99	-99	-99	-99	-99	1	1	1	-99	0	0	0	1	0	0	0	0	1	1	4	1	0	0	0	0	0	0
286	17	5	2	3	2	1	5	0	1	-99	-99	0	1	-99	-99	-99	-99	-99	-99	0	0	0	1	-99	0	0	0	1	1	3	1	0	0	0	0	0	0
287	17	5	2	3	2	1	5	0	1	-99	-99	0	1	-99	-99	-99	-99	-99	-99	2	1	1	1	0	0	0	0	1	1	0	0	0	0	0	0	0	0
288	17	5	2	3	4	-99	-99	-99	-99	1	3	-99	-99	-99	-99	-99	-99	-99	-99	-99	-99	-99	-99	-99	-99	-99	-99	-99	-99	-99	-99	-99	-99	-99	-99	-99	-99
289	17	5	2	3	4	-99	-99	-99	-99	1	3	-99	-99	-99	-99	-99	-99	-99	-99	-99	-99	-99	-99	-99	-99	-99	-99	-99	-99	-99	-99	-99	-99	-99	-99	-99	-99
290	17	5	2	3	4	-99	-99	-99	-99	0	3	-99	-99	-99	-99	-99	-99	-99	-99	-99	-99	-99	-99	-99	-99	-99	-99	-99	-99	-99	-99	-99	-99	-99	-99	-99	-99
291	17	5	2	3	4	-99	-99	-99	-99	1	3	-99	-99	-99	-99	-99	-99	-99	-99	-99	-99	-99	-99	-99	-99	-99	-99	-99	-99	-99	-99	-99	-99	-99	-99	-99	-99
292	17	6	3	1	-99	-99	-99	-99	-99	1	3	-99	-99	-99	-99	-99	-99	-99	-99	-99	-99	-99	-99	-99	-99	-99	-99	-99	-99	-99	-99	-99	-99	-99	-99	-99	-99
293	17	6	3	1	-99	-99	-99	-99	-99	1	3	-99	-99	-99	-99	-99	-99	-99	-99	-99	-99	-99	-99	-99	-99	-99	-99	-99	-99	-99	-99	-99	-99	-99	-99	-99	-99
294	17	6	3	2	-99	0	1	0	1	1	1	-99	-99	-99	-99	-99	-99	-99	-99	-99	-99	-99	-99	-99	-99	-99	-99	-99	-99	-99	-99	-99	-99	-99	-99	-99	-99
295	17	6	3	2	-99	-99	-99	-99	-99	-99	-99	-99	-99	-99	-99	0	0	1	-99	-99	-99	-99	-99	-99	-99	-99	-99	-99	-99	-99	-99	-99	-99	-99	-99	-99	-99
296	17	6	3	2	-99	1	1	-99	-99	1	1	-99	-99	-99	-99	-99	-99	-99	-99	-99	-99	-99	-99	-99	-99	-99	-99	-99	-99	-99	-99	-99	-99	-99	-99	-99	-99
297	17	6	3	2	-99	0	5	-99	-99	-99	-99	-99	-99	-99	-99	-99	-99	-99	-99	-99	-99	-99	-99	-99	-99	-99	-99	-99	-99	-99	-99	-99	-99	-99	-99	-99	-99
298	17	6	3	2	-99	-99	-99	-99	-99	-99	-99	-99	-99	-99	-99	-99	-99	1	-99	1	1	1	1	-99	0	0	0	1	1	0	0	0	0	0	0	0	0
299	17	6	3	2	-99	-99	-99	-99	-99	-99	-99	-99	-99	-99	-99	-99	-99	1	-99	2	1	1	1	-99	0	0	0	1	1	0	0	0	0	0	0	0	0
300	17	6	3	2	-99	-99	-99	-99	-99	-99	-99	-99	-99	-99	-99	-99	-99	1	-99	2	1	1	1	-99	0	0	0	1	1	0	0	0	0	0	0	0	0
301	17	6	3	2	-99	0	5	-99	-99	-99	-99	-99	-99	-99	-99	-99	-99	-99	-99	-99	-99	-99	-99	-99	-99	-99	-99	-99	-99	-99	-99	-99	-99	-99	-99	-99	-99
302	17	6	3	2	-99	-99	-99	-99	-99	-99	-99	-99	-99	-99	-99	-99	-99	-99	-99	-99	-99	-99	-99	0	-99	-99	0	1	-99	-99	-99	-99	-99	-99	-99	-99	-99
303	17	6	3	2	-99	-99	-99	-99	-99	-99	-99	0	1	-99	-99	0	0	1	-99	0	0	0	1	-99	0	0	0	1	1	3	1	0	0	0	0	0	0
304	17	6	3	2	-99	-99	-99	-99	-99	-99	-99	1	1	-99	-99	0	0	1	-99	0	0	0	1	-99	0	0	0	1	1	3	1	0	0	0	0	0	0
305	17	6	3	2	-99	-99	-99	-99	-99	-99	-99	-99	-99	2	1	-99	1	1	-99	-99	-99	-99	-99	-99	-99	-99	-99	-99	-99	-99	-99	-99	-99	-99	-99	-99	-99
306	17	6	3	2	-99	-99	-99	-99	-99	-99	-99	1	1	-99	-99	1	1	1	-99	0	0	0	1	-99	0	0	0	1	1	0	0	0	0	4	1	0	0
307	17	6	3	2	-99	-99	-99	-99	-99	-99	-99	1	1	-99	-99	1	1	1	-99	0	0	0	1	-99	0	0	0	1	1	0	0	0	0	4	1	0	0
308	17	6	3	2	-99	-99	-99	-99	-99	-99	-99	1	1	-99	-99	1	1	1	-99	-99	-99	-99	-99	-99	-99	-99	-99	-99	-99	-99	-99	-99	-99	-99	-99	-99	-99
309	17	6	3	2	-99	1	5	0	5	-99	-99	0	1	-99	-99	-99	-99	-99	0	-99	-99	0	1	-99	-99	-99	-99	-99	-99	-99	-99	-99	-99	-99	-99	-99	-99
310	17	6	3	2	-99	0	5	0	1	-99	-99	-99	-99	-99	-99	-99	-99	-99	-99	-99	-99	-99	-99	-99	-99	-99	-99	-99	-99	-99	-99	-99	-99	-99	-99	-99	-99
311	17	6	3	2	-99	0	4	-99	-99	-99	-99	-99	-99	-99	-99	-99	-99	-99	-99	-99	-99	-99	-99	-99	-99	-99	-99	-99	-99	-99	-99	-99	-99	-99	-99	-99	-99
312	17	6	3	2	-99	0	4	-99	-99	-99	-99	-99	-99	-99	-99	-99	-99	-99	-99	-99	-99	-99	-99	-99	-99	-99	-99	-99	-99	-99	-99	-99	-99	-99	-99	-99	-99
313	17	6	3	2	-99	0	1	-99	-99	-99	-99	0	1	-99	-99	-99	-99	-99	-99	-99	-99	-99	-99	-99	-99	-99	-99	-99	-99	-99	-99	-99	-99	-99	-99	-99	-99
314	17	6	3	3	2	-99	-99	-99	-99	0	3	1	1	-99	-99	-99	-99	-99	-99	-99	-99	-99	-99	0	-99	-99	0	1	-99	-99	-99	-99	-99	-99	-99	-99	-99
315	17	6	3	3	2	-99	-99	-99	-99	1	3	1	1	-99	-99	-99	-99	-99	-99	-99	-99	-99	-99	0	-99	-99	0	1	-99	-99	-99	-99	-99	-99	-99	-99	-99
316	17	6	3	3	2	-99	-99	-99	-99	0	3	1	1	-99	-99	-99	-99	-99	-99	-99	-99	-99	-99	0	-99	-99	0	1	-99	-99	-99	-99	-99	-99	-99	-99	-99
317	17	6	3	3	2	-99	-99	-99	-99	0	3	0	1	-99	-99	-99	-99	-99	-99	-99	-99	-99	-99	0	-99	-99	0	1	-99	-99	-99	-99	-99	-99	-99	-99	-99
318	17	6	3	3	2	-99	-99	-99	-99	0	3	0	1	-99	-99	-99	-99	-99	-99	-99	-99	-99	-99	-99	-99	-99	-99	-99	-99	-99	-99	-99	-99	-99	-99	-99	-99
319	17	6	3	3	2	-99	-99	-99	-99	1	3	0	1	3	1	0	1	1	-99	0	0	0	1	-99	0	0	0	1	1	3	1	0	0	0	0	0	0
320	17	6	3	3	2	0	5	-99	-99	-99	-99	0	1	-99	-99	-99	-99	-99	-99	0	0	0	1	0	2	1	1	1	1	3	1	0	0	0	0	0	0
321	17	6	3	3	2	1	5	-99	-99	-99	-99	0	1	-99	-99	-99	-99	-99	-99	0	0	0	1	1	3	1	1	1	1	4	1	0	0	0	0	0	0
322	17	6	3	3	2	-99	-99	-99	-99	-99	-99	0	1	-99	-99	-99	-99	-99	-99	-99	-99	-99	-99	-99	-99	-99	-99	-99	-99	-99	-99	-99	-99	-99	-99	-99	-99
323	17	6	3	3	2	-99	-99	-99	-99	1	3	-99	-99	-99	-99	-99	-99	-99	-99	-99	-99	-99	-99	-99	-99	-99	-99	1	-99	-99	-99	-99	-99	-99	-99	-99	-99
324	17	6	3	3	2	-99	-99	-99	-99	0	3	-99	-99	-99	-99	-99	-99	-99	-99	-99	-99	-99	-99	-99	-99	-99	-99	-99	-99	-99	-99	-99	-99	-99	-99	-99	-99
325	17	6	3	3	2	0	5	-99	-99	-99	-99	0	1	-99	-99	1	1	1	-99	0	0	0	1	0	0	0	0	1	1	0	0	0	0	0	0	4	1
326	17	6	3	3	2	0	5	-99	-99	-99	-99	0	1	-99	-99	-99	-99	-99	-99	-99	-99	-99	-99	0	-99	-99	0	1	-99	-99	-99	-99	-99	-99	-99	-99	-99
327	17	7	3	2	-99	1	1	-99	-99	-99	-99	-99	-99	-99	-99	-99	-99	-99	-99	-99	-99	-99	-99	-99	-99	-99	-99	-99	-99	-99	-99	-99	-99	-99	-99	-99	-99
328	17	7	3	2	-99	1	1	-99	-99	-99	-99	-99	-99	-99	-99	-99	-99	1	-99	0	0	0	1	-99	0	0	0	1	1	0	0	2	1	0	0	0	0
329	17	7	3	2	-99	1	5	-99	-99	-99	-99	-99	-99	-99	-99	-99	-99	-99	-99	-99	-99	-99	-99	-99	-99	-99	-99	-99	-99	-99	-99	-99	-99	-99	-99	-99	-99
330	17	7	3	2	-99	1	1	-99	-99	-99	-99	-99	-99	-99	-99	-99	-99	-99	-99	-99	-99	-99	-99	-99	-99	-99	-99	-99	-99	-99	-99	-99	-99	-99	-99	-99	-99
331	17	7	3	2	-99	0	1	-99	-99	-99	-99	-99	-99	-99	-99	-99	-99	-99	-99	-99	-99	-99	-99	0	-99	-99	0	1	-99	-99	-99	-99	-99	-99	-99	-99	-99
332	17	7	3	2	-99	0	1	-99	-99	-99	-99	1	1	-99	-99	-99	-99	-99	-99	-99	-99	-99	-99	0	-99	-99	0	1	-99	-99	-99	-99	-99	-99	-99	-99	-99
333	17	7	3	2	-99	0	1	-99	-99	-99	-99	1	1	-99	-99	-99	-99	-99	-99	-99	-99	-99	-99	0	-99	-99	0	1	-99	-99	-99	-99	-99	-99	-99	-99	-99
334	17	7	3	2	-99	0	1	-99	-99	0	1	-99	-99	-99	-99	-99	-99	1	-99	0	0	0	1	-99	0	0	0	1	1	0	0	0	0	0	0	1	1
335	17	7	3	2	-99	0	1	-99	-99	0	3	-99	-99	-99	-99	-99	-99	-99	-99	-99	-99	-99	-99	-99	-99	-99	-99	-99	-99	-99	-99	-99	-99	-99	-99	-99	-99
336	17	7	3	2	-99	-99	-99	-99	-99	-99	-99	-99	-99	-99	-99	-99	-99	-99	0	0	0	0	8	-99	0	0	0	1	8	0	0	0	0	0	0	0	0
337	17	7	3	2	-99	-99	-99	-99	-99	-99	-99	-99	-99	-99	-99	-99	-99	-99	0	0	0	0	8	-99	0	0	0	1	8	0	0	0	0	0	0	0	0
338	17	7	3	2	-99	-99	-99	-99	-99	-99	-99	-99	-99	-99	-99	-99	-99	-99	1	0	0	1	8	-99	0	0	0	1	8	0	0	0	0	0	0	0	0
339	17	7	3	2	-99	-99	-99	-99	-99	-99	-99	-99	-99	-99	-99	-99	-99	8	1	0	0	1	8	-99	0	0	0	8	8	0	0	0	0	4	1	0	0
340	17	7	3	2	-99	0	5	-99	-99	-99	-99	-99	-99	-99	-99	-99	-99	-99	-99	-99	-99	-99	-99	-99	-99	-99	-99	-99	-99	-99	-99	-99	-99	-99	-99	-99	-99
341	17	7	3	2	-99	0	5	0	1	-99	-99	-99	-99	-99	-99	-99	-99	-99	-99	-99	-99	-99	-99	-99	-99	-99	-99	-99	-99	-99	-99	-99	-99	-99	-99	-99	-99
342	17	7	3	2	-99	0	4	-99	-99	-99	-99	-99	-99	-99	-99	-99	-99	-99	-99	-99	-99	-99	-99	-99	-99	-99	-99	-99	-99	-99	-99	-99	-99	-99	-99	-99	-99
343	17	7	3	2	-99	0	4	-99	-99	-99	-99	-99	-99	-99	-99	-99	-99	-99	-99	-99	-99	-99	-99	-99	-99	-99	-99	-99	-99	-99	-99	-99	-99	-99	-99	-99	-99
344	17	7	3	2	-99	0	4	-99	-99	-99	-99	-99	-99	-99	-99	-99	-99	-99	-99	-99	-99	-99	-99	-99	-99	-99	-99	-99	-99	-99	-99	-99	-99	-99	-99	-99	-99
345	17	7	3	2	-99	0	4	-99	-99	-99	-99	-99	-99	-99	-99	-99	-99	-99	-99	-99	-99	-99	-99	-99	-99	-99	-99	-99	-99	-99	-99	-99	-99	-99	-99	-99	-99
346	17	7	3	2	-99	-99	-99	-99	-99	1	3	-99	-99	-99	-99	-99	-99	-99	-99	-99	-99	-99	-99	-99	-99	-99	-99	-99	-99	-99	-99	-99	-99	-99	-99	-99	-99
347	17	7	3	3	2	1	5	-99	-99	0	3	0	1	-99	-99	0	0	1	0	-99	-99	0	1	0	-99	-99	0	1	-99	-99	-99	-99	-99	-99	-99	-99	-99
348	17	7	3	3	2	1	5	-99	-99	1	3	0	1	-99	-99	0	0	1	1	3	1	1	1	0	0	0	0	1	1	0	0	0	0	0	0	0	0
349	17	7	3	3	2	1	5	-99	-99	1	3	0	1	-99	-99	0	0	1	-99	3	1	1	1	-99	0	0	0	1	1	0	0	3	1	0	0	0	0
350	17	7	3	3	2	1	5	-99	-99	0	3	0	1	-99	-99	0	0	1	0	-99	-99	0	1	0	-99	-99	0	1	-99	-99	-99	-99	-99	-99	-99	-99	-99
351	17	7	3	3	2	1	5	-99	-99	0	3	0	1	-99	-99	0	0	1	1	3	1	1	1	-99	0	0	0	1	1	0	0	0	0	0	0	0	0
352	17	7	3	3	2	1	5	-99	-99	0	3	0	1	-99	-99	0	0	1	0	-99	-99	0	1	0	-99	-99	0	1	-99	-99	-99	-99	-99	-99	-99	-99	-99
353	17	7	3	3	2	0	5	-99	-99	0	3	0	1	-99	-99	0	0	1	0	-99	-99	0	1	0	-99	-99	0	1	-99	-99	-99	-99	-99	-99	-99	-99	-99
354	17	7	3	3	2	0	5	-99	-99	0	3	0	1	-99	-99	0	0	1	0	-99	-99	0	1	-99	-99	-99	-99	-99	-99	-99	-99	-99	-99	-99	-99	-99	-99
355	17	7	3	3	2	1	5	-99	-99	1	3	0	1	-99	-99	0	0	1	0	0	0	0	1	0	0	0	0	1	1	0	0	2	1	0	0	0	0
356	17	7	3	3	2	1	5	-99	-99	1	3	0	1	-99	-99	0	0	1	1	0	0	1	1	0	0	0	0	1	1	0	0	3	1	0	0	0	0
357	17	8	3	2	-99	0	5	-99	-99	-99	-99	-99	-99	-99	-99	-99	-99	-99	-99	-99	-99	-99	-99	-99	-99	-99	-99	-99	-99	-99	-99	-99	-99	-99	-99	-99	-99
358	17	8	3	2	-99	1	5	-99	-99	-99	-99	-99	-99	-99	-99	-99	-99	-99	-99	-99	-99	-99	-99	-99	-99	-99	-99	-99	-99	-99	-99	-99	-99	-99	-99	-99	-99
359	17	8	3	2	-99	1	5	-99	-99	-99	-99	-99	-99	-99	-99	-99	-99	-99	-99	-99	-99	-99	-99	-99	-99	-99	-99	-99	-99	-99	-99	-99	-99	-99	-99	-99	-99
360	17	8	3	2	-99	1	5	-99	-99	-99	-99	-99	-99	-99	-99	-99	-99	-99	-99	-99	-99	-99	-99	-99	-99	-99	-99	-99	-99	-99	-99	-99	-99	-99	-99	-99	-99
361	17	8	3	2	-99	-99	-99	-99	-99	-99	-99	-99	-99	-99	-99	-99	-99	1	-99	0	0	0	1	-99	0	0	0	1	1	0	0	1	1	0	0	0	0
362	17	8	3	2	-99	0	4	-99	-99	-99	-99	-99	-99	-99	-99	-99	-99	-99	-99	-99	-99	-99	-99	-99	-99	-99	-99	-99	-99	-99	-99	-99	-99	-99	-99	-99	-99
363	17	8	3	2	-99	0	4	-99	-99	-99	-99	-99	-99	-99	-99	-99	-99	-99	-99	-99	-99	-99	-99	-99	-99	-99	-99	-99	-99	-99	-99	-99	-99	-99	-99	-99	-99
364	17	8	3	2	-99	0	4	-99	-99	-99	-99	-99	-99	-99	-99	-99	-99	-99	-99	-99	-99	-99	-99	-99	-99	-99	-99	-99	-99	-99	-99	-99	-99	-99	-99	-99	-99
365	17	8	3	2	-99	1	1	-99	-99	-99	-99	-99	-99	-99	-99	-99	-99	-99	-99	-99	-99	-99	-99	-99	-99	-99	-99	-99	-99	-99	-99	-99	-99	-99	-99	-99	-99
366	17	8	3	2	-99	1	1	-99	-99	-99	-99	-99	-99	-99	-99	-99	-99	-99	-99	-99	-99	-99	-99	-99	-99	-99	-99	-99	-99	-99	-99	-99	-99	-99	-99	-99	-99
367	17	8	3	2	-99	0	4	-99	-99	-99	-99	-99	-99	-99	-99	0	0	1	-99	-99	-99	-99	-99	-99	-99	-99	-99	-99	-99	-99	-99	-99	-99	-99	-99	-99	-99
368	17	8	3	2	-99	-99	-99	0	8	-99	-99	-99	-99	-99	-99	-99	-99	-99	-99	-99	-99	-99	-99	-99	-99	-99	-99	-99	-99	-99	-99	-99	-99	-99	-99	-99	-99
369	17	8	3	2	-99	-99	-99	0	8	-99	-99	-99	-99	-99	-99	-99	-99	-99	-99	-99	-99	-99	-99	-99	-99	-99	-99	-99	-99	-99	-99	-99	-99	-99	-99	-99	-99
370	17	8	3	2	-99	0	4	-99	-99	-99	-99	-99	-99	-99	-99	-99	-99	-99	-99	-99	-99	-99	-99	-99	-99	-99	-99	-99	-99	-99	-99	-99	-99	-99	-99	-99	-99
371	17	8	3	2	-99	1	4	-99	-99	-99	-99	-99	-99	-99	-99	-99	-99	-99	-99	-99	-99	-99	-99	-99	-99	-99	-99	-99	-99	-99	-99	-99	-99	-99	-99	-99	-99
372	17	8	3	3	4	-99	-99	-99	-99	-99	-99	0	1	-99	-99	-99	-99	-99	-99	0	0	0	1	-99	0	0	0	1	1	0	0	1	1	0	0	0	0
373	17	8	3	3	4	-99	-99	-99	-99	-99	-99	0	1	-99	-99	0	0	1	-99	-99	-99	-99	-99	-99	-99	-99	-99	-99	-99	-99	-99	-99	-99	-99	-99	-99	-99
374	17	8	3	3	4	-99	-99	-99	-99	-99	-99	0	1	-99	-99	0	0	1	-99	-99	-99	-99	-99	-99	-99	-99	-99	-99	-99	-99	-99	-99	-99	-99	-99	-99	-99
375	17	8	3	3	4	-99	-99	-99	-99	-99	-99	0	1	-99	-99	0	0	1	-99	-99	-99	-99	-99	-99	-99	-99	-99	-99	-99	-99	-99	-99	-99	-99	-99	-99	-99
376	17	8	3	3	2	-99	-99	-99	-99	-99	-99	0	1	-99	-99	0	0	1	-99	-99	-99	-99	-99	0	-99	-99	0	1	-99	-99	-99	-99	-99	-99	-99	-99	-99
377	17	9	4	2	-99	-99	-99	-99	-99	-99	-99	1	1	-99	-99	0	0	1	-99	-99	-99	-99	-99	0	-99	-99	0	1	-99	-99	-99	-99	-99	-99	-99	-99	-99
378	17	9	4	2	-99	0	5	-99	-99	-99	-99	-99	-99	-99	-99	-99	-99	-99	-99	-99	-99	-99	-99	-99	-99	-99	-99	-99	-99	-99	-99	-99	-99	-99	-99	-99	-99
379	17	9	4	2	-99	0	5	-99	-99	-99	-99	-99	-99	-99	-99	-99	-99	-99	-99	-99	-99	-99	-99	-99	-99	-99	-99	-99	-99	-99	-99	-99	-99	-99	-99	-99	-99
380	17	9	4	2	-99	0	4	-99	-99	-99	-99	-99	-99	-99	-99	-99	-99	-99	-99	-99	-99	-99	-99	-99	-99	-99	-99	-99	-99	-99	-99	-99	-99	-99	-99	-99	-99
381	17	9	4	2	-99	0	5	-99	-99	-99	-99	-99	-99	-99	-99	-99	-99	-99	-99	-99	-99	-99	-99	-99	-99	-99	-99	-99	-99	-99	-99	-99	-99	-99	-99	-99	-99
382	17	9	4	2	-99	0	1	0	1	0	1	0	1	3	1	-99	1	1	-99	-99	-99	-99	-99	-99	-99	-99	-99	-99	-99	-99	-99	-99	-99	-99	-99	-99	-99
383	17	9	4	2	-99	-99	-99	-99	-99	-99	-99	-99	-99	-99	-99	-99	-99	1	-99	0	0	0	1	-99	0	0	0	1	1	0	0	0	0	0	0	4	1
384	17	9	4	2	-99	-99	-99	-99	-99	-99	-99	-99	-99	-99	-99	-99	-99	1	-99	0	0	0	1	-99	0	0	0	1	1	0	0	0	0	0	0	3	1
385	17	9	4	3	4	0	5	-99	-99	-99	-99	-99	-99	-99	-99	-99	-99	-99	0	-99	-99	0	1	-99	-99	-99	-99	-99	-99	-99	-99	-99	-99	-99	-99	-99	-99
386	17	9	4	3	4	0	5	-99	-99	-99	-99	-99	-99	-99	-99	-99	-99	-99	-99	-99	-99	-99	-99	-99	-99	-99	-99	-99	-99	-99	-99	-99	-99	-99	-99	-99	-99
387	17	9	4	3	6	-99	-99	-99	-99	0	3	-99	-99	-99	-99	0	0	1	0	-99	-99	0	1	0	-99	-99	0	1	-99	-99	-99	-99	-99	-99	-99	-99	-99
388	17	10	4	2	-99	1	1	-99	-99	1	1	0	1	-99	-99	-99	-99	-99	-99	4	1	1	1	-99	0	0	0	1	1	0	0	0	0	0	0	0	0
389	17	10	4	2	-99	1	1	-99	-99	1	1	0	1	-99	-99	-99	-99	-99	-99	4	1	1	1	-99	0	0	0	1	1	0	0	0	0	0	0	0	0
390	17	10	4	2	-99	1	1	-99	-99	1	1	0	1	-99	-99	-99	-99	-99	-99	4	1	1	1	-99	0	0	0	1	1	0	0	0	0	0	0	0	0
391	17	10	4	2	-99	1	1	-99	-99	1	1	0	1	-99	-99	-99	-99	-99	-99	4	1	1	1	-99	0	0	0	1	1	0	0	0	0	1	1	0	0
392	17	10	4	2	-99	1	1	-99	-99	1	1	0	1	-99	-99	-99	-99	-99	-99	4	1	1	1	-99	0	0	0	1	1	0	0	0	0	0	0	0	0
393	17	10	4	2	-99	1	1	-99	-99	1	1	0	1	-99	-99	-99	-99	-99	-99	4	1	1	1	-99	0	0	0	1	1	0	0	0	0	0	0	0	0
394	17	10	4	2	-99	0	1	-99	-99	0	1	1	1	4	1	-99	1	1	-99	0	0	0	1	-99	0	0	0	1	1	0	0	0	0	0	0	4	1
395	17	10	4	2	-99	1	1	-99	-99	0	1	1	1	4	1	-99	1	1	-99	0	0	0	1	-99	0	0	0	1	1	0	0	0	0	0	0	4	1
396	17	10	4	3	2	0	5	0	5	-99	-99	0	1	-99	-99	-99	-99	-99	-99	0	0	0	1	-99	0	0	0	1	1	0	0	2	1	0	0	0	0
397	17	10	4	3	2	0	5	0	5	-99	-99	0	1	-99	-99	-99	-99	-99	-99	-99	-99	-99	-99	-99	-99	-99	-99	-99	-99	-99	-99	-99	-99	-99	-99	-99	-99
398	17	10	4	3	2	0	5	0	5	-99	-99	0	1	-99	-99	-99	-99	-99	-99	-99	-99	-99	-99	-99	-99	-99	-99	-99	-99	-99	-99	-99	-99	-99	-99	-99	-99
399	17	10	4	3	2	0	5	-99	-99	-99	-99	0	1	-99	-99	-99	-99	-99	-99	-99	-99	-99	-99	-99	-99	-99	-99	-99	-99	-99	-99	-99	-99	-99	-99	-99	-99
400	17	10	4	3	2	0	5	-99	-99	-99	-99	0	1	4	1	0	1	1	0	0	0	0	1	0	0	0	0	1	1	0	0	0	0	0	0	0	0
401	17	10	4	3	2	0	5	-99	-99	-99	-99	0	1	4	1	0	1	1	-99	0	0	0	1	-99	0	0	0	1	1	0	0	3	1	0	0	0	0
402	17	10	4	3	2	0	5	-99	-99	-99	-99	0	1	-99	-99	-99	-99	-99	-99	-99	-99	-99	-99	-99	-99	-99	-99	-99	-99	-99	-99	-99	-99	-99	-99	-99	-99
403	17	10	4	3	2	1	5	-99	-99	-99	-99	0	1	-99	-99	-99	-99	-99	-99	0	0	0	1	-99	0	0	0	1	1	0	0	0	0	0	0	0	0
404	17	11	4	2	-99	-99	-99	-99	-99	-99	-99	-99	-99	-99	-99	-99	-99	1	0	0	0	0	1	-99	0	0	0	1	1	0	0	0	0	3	1	0	0
405	17	11	4	2	-99	-99	-99	-99	-99	-99	-99	-99	-99	-99	-99	-99	-99	2	0	0	0	0	1	-99	0	0	0	1	1	0	0	0	0	3	1	0	0
406	17	11	4	2	-99	-99	-99	-99	-99	-99	-99	-99	-99	-99	-99	-99	-99	1	1	3	1	1	1	-99	0	0	0	1	1	0	0	0	0	0	0	0	0
407	17	11	4	2	-99	-99	-99	-99	-99	-99	-99	-99	-99	-99	-99	-99	-99	1	1	3	1	1	1	-99	0	0	0	1	1	0	0	0	0	0	0	0	0
408	17	11	4	2	-99	-99	-99	-99	-99	-99	-99	-99	-99	-99	-99	-99	-99	-99	0	-99	-99	0	1	-99	-99	-99	-99	-99	-99	-99	-99	-99	-99	-99	-99	-99	-99
409	17	11	4	2	-99	0	2	-99	-99	0	1	0	2	-99	-99	1	1	2	-99	0	0	0	2	1	0	0	1	2	2	0	0	2	1	2	1	0	0
410	17	11	4	2	-99	0	2	-99	-99	0	1	0	2	-99	-99	1	1	2	-99	0	0	0	2	1	0	0	1	2	2	0	0	0	0	2	1	0	0
411	17	11	4	2	-99	0	2	-99	-99	0	1	0	2	-99	-99	1	1	2	-99	0	0	0	2	1	0	0	1	2	2	0	0	0	0	2	1	0	0
412	17	11	4	2	-99	0	2	-99	-99	0	1	0	2	-99	-99	1	1	2	-99	0	0	0	2	1	0	0	1	2	2	0	0	0	0	2	1	0	0
413	17	11	4	2	-99	0	2	-99	-99	0	1	0	2	-99	-99	1	1	2	-99	0	0	0	2	1	0	0	1	2	2	0	0	0	0	2	1	0	0
414	17	11	4	2	-99	0	2	-99	-99	0	1	0	2	-99	-99	1	1	2	-99	0	0	0	2	1	0	0	1	2	2	0	0	0	0	2	1	0	0
415	17	11	4	2	-99	0	2	-99	-99	0	1	0	2	-99	-99	1	1	2	-99	0	0	0	2	1	0	0	1	2	2	0	0	0	0	2	1	0	0
416	17	11	4	2	-99	0	2	-99	-99	0	1	0	2	-99	-99	1	1	2	-99	0	0	0	2	1	0	0	1	2	2	0	0	0	0	2	1	0	0
417	17	11	4	2	-99	0	4	-99	-99	-99	-99	-99	-99	-99	-99	-99	-99	-99	-99	-99	-99	-99	-99	-99	-99	-99	-99	-99	-99	-99	-99	-99	-99	-99	-99	-99	-99
418	17	11	4	2	-99	0	4	-99	-99	-99	-99	-99	-99	-99	-99	-99	-99	-99	-99	-99	-99	-99	-99	-99	-99	-99	-99	-99	-99	-99	-99	-99	-99	-99	-99	-99	-99
419	17	11	4	2	-99	0	4	-99	-99	-99	-99	-99	-99	-99	-99	-99	-99	-99	-99	-99	-99	-99	-99	-99	-99	-99	-99	-99	-99	-99	-99	-99	-99	-99	-99	-99	-99
420	17	11	4	2	-99	0	4	-99	-99	-99	-99	-99	-99	-99	-99	-99	-99	-99	-99	-99	-99	-99	-99	-99	-99	-99	-99	-99	-99	-99	-99	-99	-99	-99	-99	-99	-99
421	17	11	4	2	-99	0	4	-99	-99	-99	-99	-99	-99	-99	-99	-99	-99	-99	-99	-99	-99	-99	-99	-99	-99	-99	-99	-99	-99	-99	-99	-99	-99	-99	-99	-99	-99
422	17	11	4	2	-99	0	4	-99	-99	-99	-99	-99	-99	-99	-99	-99	-99	-99	-99	-99	-99	-99	-99	-99	-99	-99	-99	-99	-99	-99	-99	-99	-99	-99	-99	-99	-99
423	17	11	4	2	-99	0	4	-99	-99	-99	-99	-99	-99	-99	-99	-99	-99	-99	-99	-99	-99	-99	-99	-99	-99	-99	-99	-99	-99	-99	-99	-99	-99	-99	-99	-99	-99
424	17	11	4	2	-99	0	4	-99	-99	-99	-99	-99	-99	-99	-99	-99	-99	-99	-99	-99	-99	-99	-99	-99	-99	-99	-99	-99	-99	-99	-99	-99	-99	-99	-99	-99	-99
425	17	11	4	2	-99	0	5	-99	-99	-99	-99	-99	-99	-99	-99	-99	-99	-99	-99	-99	-99	-99	-99	-99	-99	-99	-99	-99	-99	-99	-99	-99	-99	-99	-99	-99	-99
426	17	11	4	2	-99	0	5	-99	-99	-99	-99	-99	-99	-99	-99	-99	-99	-99	-99	-99	-99	-99	-99	-99	-99	-99	-99	-99	-99	-99	-99	-99	-99	-99	-99	-99	-99
427	17	11	4	2	-99	0	5	-99	-99	-99	-99	-99	-99	-99	-99	-99	-99	-99	-99	-99	-99	-99	-99	-99	-99	-99	-99	-99	-99	-99	-99	-99	-99	-99	-99	-99	-99
428	17	11	4	2	-99	0	5	-99	-99	-99	-99	-99	-99	-99	-99	-99	-99	-99	-99	-99	-99	-99	-99	-99	-99	-99	-99	-99	-99	-99	-99	-99	-99	-99	-99	-99	-99
429	17	11	4	2	-99	-99	-99	-99	-99	-99	-99	-99	-99	-99	-99	-99	-99	1	-99	0	0	0	1	0	0	0	0	1	1	0	0	3	1	4	1	0	0
430	17	11	4	2	-99	-99	-99	-99	-99	-99	-99	-99	-99	-99	-99	-99	-99	1	-99	0	0	0	1	0	0	0	0	1	1	0	0	3	1	4	1	0	0
431	17	11	4	2	-99	1	5	-99	-99	-99	-99	-99	-99	-99	-99	-99	-99	1	-99	3	1	1	1	-99	0	0	0	1	1	1	1	0	0	4	1	0	0
432	17	11	4	2	-99	1	5	-99	-99	-99	-99	-99	-99	-99	-99	-99	-99	1	-99	3	1	1	1	-99	0	0	0	1	1	1	1	0	0	4	1	0	0
433	17	11	4	2	-99	1	1	-99	-99	0	1	-99	-99	-99	-99	-99	-99	-99	-99	-99	-99	-99	-99	-99	-99	-99	-99	-99	-99	-99	-99	-99	-99	-99	-99	-99	-99
434	17	11	4	2	-99	0	5	-99	-99	-99	-99	-99	-99	-99	-99	-99	-99	-99	-99	-99	-99	-99	-99	-99	-99	-99	-99	-99	-99	-99	-99	-99	-99	-99	-99	-99	-99
435	17	11	4	3	2	0	5	-99	-99	0	3	0	1	-99	-99	-99	-99	-99	-99	-99	-99	-99	-99	-99	-99	-99	-99	-99	-99	-99	-99	-99	-99	-99	-99	-99	-99
436	17	11	4	3	2	1	5	-99	-99	0	3	0	1	-99	-99	-99	-99	-99	-99	-99	-99	-99	-99	-99	-99	-99	-99	-99	-99	-99	-99	-99	-99	-99	-99	-99	-99
437	17	11	4	3	2	0	5	-99	-99	0	3	0	1	-99	-99	-99	-99	-99	-99	-99	-99	-99	-99	-99	-99	-99	-99	-99	-99	-99	-99	-99	-99	-99	-99	-99	-99
438	17	11	4	3	2	0	5	-99	-99	0	3	0	1	-99	-99	-99	-99	-99	-99	-99	-99	-99	-99	-99	-99	-99	-99	-99	-99	-99	-99	-99	-99	-99	-99	-99	-99
439	17	11	4	3	2	0	5	-99	-99	0	3	0	1	-99	-99	-99	-99	-99	-99	-99	-99	-99	-99	-99	-99	-99	-99	-99	-99	-99	-99	-99	-99	-99	-99	-99	-99
440	17	11	4	3	2	0	5	-99	-99	0	3	0	1	-99	-99	-99	-99	-99	-99	-99	-99	-99	-99	-99	-99	-99	-99	-99	-99	-99	-99	-99	-99	-99	-99	-99	-99
441	17	11	4	3	2	0	5	-99	-99	0	3	0	1	-99	-99	-99	-99	-99	-99	-99	-99	-99	-99	-99	-99	-99	-99	-99	-99	-99	-99	-99	-99	-99	-99	-99	-99
442	17	11	4	3	2	0	5	-99	-99	0	3	-99	-99	-99	-99	-99	-99	-99	-99	-99	-99	-99	-99	-99	-99	-99	-99	-99	-99	-99	-99	-99	-99	-99	-99	-99	-99
443	17	11	4	3	2	0	5	-99	-99	0	3	-99	-99	-99	-99	-99	-99	-99	-99	-99	-99	-99	-99	-99	-99	-99	-99	-99	-99	-99	-99	-99	-99	-99	-99	-99	-99
444	17	11	4	3	2	0	5	-99	-99	0	3	-99	-99	-99	-99	-99	-99	-99	-99	-99	-99	-99	-99	-99	-99	-99	-99	-99	-99	-99	-99	-99	-99	-99	-99	-99	-99
445	17	11	4	3	2	0	5	-99	-99	0	3	-99	-99	-99	-99	-99	-99	-99	-99	-99	-99	-99	-99	-99	-99	-99	-99	-99	-99	-99	-99	-99	-99	-99	-99	-99	-99
446	17	11	4	3	2	0	5	-99	-99	0	3	0	1	-99	-99	-99	-99	-99	-99	-99	-99	-99	-99	-99	-99	-99	-99	-99	-99	-99	-99	-99	-99	-99	-99	-99	-99
447	17	11	4	3	2	0	5	-99	-99	1	3	0	1	-99	-99	-99	-99	-99	-99	-99	-99	-99	-99	-99	-99	-99	-99	-99	-99	-99	-99	-99	-99	-99	-99	-99	-99
448	17	11	4	3	2	1	5	-99	-99	1	3	0	1	4	1	-99	1	1	-99	0	0	0	1	-99	3	1	1	1	1	0	0	0	0	0	0	0	0
449	17	11	4	3	2	0	5	-99	-99	1	3	0	1	4	1	-99	1	1	-99	-99	-99	-99	-99	-99	-99	-99	-99	-99	-99	-99	-99	-99	-99	-99	-99	-99	-99
450	17	11	4	3	2	0	5	-99	-99	1	3	0	1	3	1	-99	1	8	-99	-99	-99	-99	-99	-99	-99	-99	-99	-99	-99	-99	-99	-99	-99	-99	-99	-99	-99
451	17	11	4	3	2	1	5	-99	-99	1	3	0	1	-99	-99	-99	-99	-99	-99	-99	-99	-99	-99	-99	-99	-99	-99	-99	-99	-99	-99	-99	-99	-99	-99	-99	-99
452	17	11	4	3	2	1	5	-99	-99	-99	-99	0	1	-99	-99	-99	-99	-99	-99	0	0	0	1	-99	0	0	0	1	1	4	1	0	0	2	1	0	0
453	17	11	4	3	2	0	5	-99	-99	0	3	0	1	2	1	-99	1	1	-99	0	0	0	1	-99	3	1	1	1	1	0	0	0	0	0	0	0	0
454	17	11	4	3	2	1	5	-99	-99	0	3	0	1	-99	-99	-99	-99	-99	-99	-99	-99	-99	-99	-99	-99	-99	-99	-99	-99	-99	-99	-99	-99	-99	-99	-99	-99
455	17	11	4	3	2	0	5	0	1	-99	-99	0	1	-99	-99	-99	-99	-99	0	-99	-99	0	1	-99	-99	-99	-99	-99	-99	-99	-99	-99	-99	-99	-99	-99	-99
456	17	11	4	3	2	1	5	0	1	-99	-99	0	1	-99	-99	-99	-99	-99	-99	0	0	0	1	-99	0	0	0	1	1	3	1	0	0	0	0	0	0
457	17	11	4	3	4	0	5	0	1	-99	-99	0	1	4	1	0	1	1	0	0	0	0	1	0	0	0	0	1	1	0	0	0	0	0	0	0	0
458	17	11	4	3	4	0	5	0	1	-99	-99	0	1	3	1	0	1	1	0	0	0	0	1	0	0	0	0	1	1	0	0	0	0	0	0	0	0
459	17	11	4	3	4	0	5	0	1	-99	-99	0	1	2	1	0	1	1	0	0	0	0	1	0	0	0	0	1	1	0	0	0	0	0	0	0	0
460	17	12	1	2	-99	1	5	-99	-99	-99	-99	-99	-99	-99	-99	-99	-99	1	-99	3	1	1	1	-99	0	0	0	1	1	1	1	0	0	4	1	0	0
461	17	12	1	2	-99	1	5	-99	-99	-99	-99	-99	-99	-99	-99	-99	-99	1	-99	3	1	1	1	-99	0	0	0	1	1	1	1	0	0	4	1	0	0
462	17	12	1	2	-99	0	1	0	1	-99	-99	-99	-99	-99	-99	-99	-99	1	-99	3	1	1	1	-99	0	0	0	1	1	0	0	0	0	0	0	0	0
463	17	12	1	2	-99	-99	-99	-99	-99	-99	-99	-99	-99	-99	-99	-99	-99	8	-99	0	0	0	8	-99	0	0	0	8	8	0	0	0	0	3	1	0	0
464	17	12	1	2	-99	-99	-99	-99	-99	-99	-99	-99	-99	-99	-99	-99	-99	8	-99	0	0	0	8	-99	0	0	0	8	8	0	0	0	0	3	1	0	0
465	17	12	1	2	-99	-99	-99	-99	-99	-99	-99	-99	-99	-99	-99	-99	-99	8	-99	0	0	0	8	-99	0	0	0	8	8	0	0	0	0	2	1	0	0
466	17	12	1	2	-99	-99	-99	-99	-99	-99	-99	-99	-99	-99	-99	-99	-99	8	-99	0	0	0	8	-99	0	0	0	8	8	0	0	0	0	3	1	0	0
467	17	12	1	2	-99	0	1	0	1	1	1	0	1	-99	-99	0	0	1	-99	-99	-99	-99	-99	-99	-99	-99	-99	-99	-99	-99	-99	-99	-99	-99	-99	-99	-99
468	17	12	1	2	-99	0	1	0	1	1	1	0	1	-99	-99	0	0	1	-99	-99	-99	-99	-99	-99	-99	-99	-99	-99	-99	-99	-99	-99	-99	-99	-99	-99	-99
469	17	12	1	2	-99	-99	-99	-99	-99	-99	-99	-99	-99	2	1	-99	1	1	-99	-99	-99	-99	-99	-99	-99	-99	-99	-99	-99	-99	-99	-99	-99	-99	-99	-99	-99
470	17	12	1	2	-99	0	5	-99	-99	-99	-99	-99	-99	-99	-99	-99	-99	-99	-99	-99	-99	-99	-99	-99	-99	-99	-99	-99	-99	-99	-99	-99	-99	-99	-99	-99	-99
471	17	12	1	2	-99	0	5	-99	-99	-99	-99	-99	-99	-99	-99	-99	-99	-99	-99	-99	-99	-99	-99	-99	-99	-99	-99	-99	-99	-99	-99	-99	-99	-99	-99	-99	-99
472	17	12	1	2	-99	0	5	-99	-99	-99	-99	-99	-99	-99	-99	-99	-99	-99	-99	-99	-99	-99	-99	-99	-99	-99	-99	-99	-99	-99	-99	-99	-99	-99	-99	-99	-99
473	17	12	1	2	-99	1	5	-99	-99	-99	-99	-99	-99	-99	-99	-99	-99	-99	-99	-99	-99	-99	-99	-99	-99	-99	-99	-99	-99	-99	-99	-99	-99	-99	-99	-99	-99
474	17	12	1	2	-99	1	5	-99	-99	-99	-99	-99	-99	-99	-99	-99	-99	-99	-99	-99	-99	-99	-99	-99	-99	-99	-99	-99	-99	-99	-99	-99	-99	-99	-99	-99	-99
475	17	12	1	2	-99	0	1	0	1	-99	-99	-99	-99	-99	-99	-99	-99	1	-99	0	0	0	1	-99	0	0	0	1	1	0	0	1	1	0	0	0	0
476	17	12	1	2	-99	0	5	-99	-99	-99	-99	-99	-99	-99	-99	-99	-99	-99	-99	-99	-99	-99	-99	-99	-99	-99	-99	-99	-99	-99	-99	-99	-99	-99	-99	-99	-99
477	17	12	1	2	-99	0	5	-99	-99	-99	-99	-99	-99	-99	-99	-99	-99	-99	-99	-99	-99	-99	-99	-99	-99	-99	-99	-99	-99	-99	-99	-99	-99	-99	-99	-99	-99
478	17	12	1	3	2	1	5	-99	-99	-99	-99	0	1	-99	-99	-99	-99	-99	-99	0	0	0	1	0	0	0	0	1	1	0	0	2	1	0	0	0	0
479	17	12	1	3	4	0	5	-99	-99	0	3	1	1	-99	-99	-99	-99	-99	0	-99	-99	0	1	-99	-99	-99	-99	-99	-99	-99	-99	-99	-99	-99	-99	-99	-99
480	17	12	1	3	4	0	5	-99	-99	0	3	1	1	-99	-99	0	0	1	-99	-99	-99	-99	-99	-99	-99	-99	-99	-99	-99	-99	-99	-99	-99	-99	-99	-99	-99
481	18	1	1	2	-99	0	5	0	1	-99	-99	-99	-99	-99	-99	-99	-99	-99	-99	-99	-99	-99	-99	-99	-99	-99	-99	-99	-99	-99	-99	-99	-99	-99	-99	-99	-99
482	18	1	1	2	-99	-99	-99	0	1	-99	-99	0	1	-99	-99	-99	-99	-99	-99	0	0	0	1	-99	0	0	0	1	1	0	0	0	0	1	1	0	0
483	18	1	1	2	-99	-99	-99	0	1	-99	-99	0	1	-99	-99	-99	-99	-99	-99	0	0	0	1	-99	0	0	0	1	1	0	0	0	0	1	1	0	0
484	18	1	1	2	-99	-99	-99	0	1	-99	-99	0	1	-99	-99	-99	-99	-99	-99	0	0	0	1	-99	0	0	0	1	1	0	0	0	0	1	1	0	0
485	18	1	1	2	-99	-99	-99	0	1	-99	-99	1	1	-99	-99	-99	-99	1	-99	0	0	0	1	-99	0	0	0	1	1	0	0	0	0	1	1	0	0
486	18	1	1	2	-99	-99	-99	0	8	-99	-99	-99	-99	-99	-99	-99	-99	-99	-99	-99	-99	-99	-99	-99	-99	-99	-99	-99	-99	-99	-99	-99	-99	-99	-99	-99	-99
487	18	1	1	2	-99	-99	-99	0	8	-99	-99	-99	-99	-99	-99	-99	-99	-99	-99	-99	-99	-99	-99	-99	-99	-99	-99	-99	-99	-99	-99	-99	-99	-99	-99	-99	-99
488	18	1	1	2	-99	0	1	-99	-99	0	1	-99	-99	3	1	-99	1	1	-99	0	0	0	1	0	3	1	1	1	1	0	0	0	0	0	0	0	0
489	18	1	1	2	-99	-99	-99	-99	-99	-99	-99	-99	-99	-99	-99	-99	-99	1	-99	0	0	0	1	-99	3	1	1	1	1	0	0	0	0	0	0	0	0
490	18	1	1	2	-99	-99	-99	1	8	-99	-99	-99	-99	-99	-99	-99	-99	-99	-99	-99	-99	-99	-99	-99	-99	-99	-99	-99	-99	-99	-99	-99	-99	-99	-99	-99	-99
491	18	1	1	2	-99	-99	-99	-99	-99	-99	-99	0	1	-99	-99	-99	-99	-99	0	0	0	0	1	-99	0	0	0	1	1	0	0	0	0	0	0	0	0
492	18	1	1	2	-99	-99	-99	-99	-99	-99	-99	-99	-99	-99	-99	-99	-99	1	-99	0	0	0	1	-99	0	0	0	1	1	4	1	0	0	0	0	0	0
493	18	1	1	2	-99	0	1	0	1	1	1	0	1	0	0	-99	0	1	-99	0	0	0	1	0	0	0	0	1	1	0	0	0	0	0	0	0	0
494	18	1	1	2	-99	-99	-99	-99	-99	-99	-99	0	1	-99	-99	-99	-99	-99	-99	-99	-99	-99	-99	-99	-99	-99	-99	-99	-99	-99	-99	-99	-99	-99	-99	-99	-99
495	18	1	1	2	-99	0	1	0	1	1	1	1	1	-99	-99	-99	-99	-99	-99	-99	-99	-99	-99	-99	-99	-99	-99	-99	-99	-99	-99	-99	-99	-99	-99	-99	-99
496	18	1	1	2	-99	0	5	-99	-99	0	3	0	1	-99	-99	-99	-99	-99	0	-99	-99	0	1	-99	-99	-99	-99	-99	-99	-99	-99	-99	-99	-99	-99	-99	-99
497	18	1	1	2	-99	-99	-99	-99	-99	-99	-99	-99	-99	-99	-99	-99	-99	1	1	3	1	1	1	-99	0	0	0	1	1	0	0	0	0	0	0	0	0
498	18	1	1	2	-99	-99	-99	-99	-99	-99	-99	-99	-99	-99	-99	-99	-99	1	1	3	1	1	1	-99	0	0	0	1	1	0	0	0	0	0	0	0	0
499	18	1	1	2	-99	-99	-99	-99	-99	-99	-99	-99	-99	-99	-99	-99	-99	1	1	3	1	1	1	-99	0	0	0	1	1	0	0	0	0	0	0	0	0
500	18	1	1	2	-99	0	5	1	5	0	3	0	1	0	0	-99	0	1	1	0	0	1	1	-99	0	0	0	1	1	2	1	0	0	0	0	0	0
501	18	1	1	2	-99	0	5	-99	-99	-99	-99	-99	-99	-99	-99	-99	-99	-99	-99	-99	-99	-99	-99	-99	-99	-99	-99	-99	-99	-99	-99	-99	-99	-99	-99	-99	-99
502	18	1	1	2	-99	0	4	-99	-99	-99	-99	-99	-99	-99	-99	-99	-99	-99	-99	-99	-99	-99	-99	-99	-99	-99	-99	-99	-99	-99	-99	-99	-99	-99	-99	-99	-99
503	18	1	1	2	-99	0	4	-99	-99	-99	-99	-99	-99	-99	-99	-99	-99	-99	-99	-99	-99	-99	-99	-99	-99	-99	-99	-99	-99	-99	-99	-99	-99	-99	-99	-99	-99
504	18	1	1	2	-99	-99	-99	-99	-99	-99	-99	-99	-99	-99	-99	-99	-99	1	1	3	1	1	1	0	0	0	0	1	1	0	0	0	0	0	0	0	0
505	18	1	1	2	-99	-99	-99	-99	-99	-99	-99	-99	-99	-99	-99	-99	-99	1	1	3	1	1	1	0	0	0	0	1	1	0	0	0	0	0	0	0	0
506	18	1	1	2	-99	-99	-99	-99	-99	-99	-99	0	1	2	1	-99	1	1	-99	0	0	0	1	-99	0	0	0	1	1	0	0	0	0	1	1	0	0
507	18	1	1	3	4	-99	-99	0	5	1	3	0	1	4	1	1	1	1	-99	0	0	0	1	-99	0	0	0	1	1	2	1	0	0	0	0	0	0
508	18	1	1	3	4	-99	-99	-99	-99	0	3	1	1	0	0	-99	0	1	0	0	0	0	1	0	0	0	0	1	1	0	0	0	0	0	0	0	0
509	18	1	1	3	2	-99	-99	-99	-99	0	3	1	1	0	0	-99	0	1	0	0	0	0	1	0	0	0	0	1	1	0	0	0	0	0	0	0	0
510	18	1	1	3	1	-99	-99	-99	-99	0	3	1	1	0	0	-99	0	1	0	0	0	0	1	0	0	0	0	1	1	3	1	0	0	0	0	0	0
511	18	1	1	3	1	-99	-99	-99	-99	0	3	1	1	0	0	-99	0	1	0	0	0	0	1	0	0	0	0	1	1	0	0	1	1	0	0	0	0
512	18	1	1	3	1	-99	-99	-99	-99	-99	-99	0	1	-99	-99	-99	-99	-99	-99	0	0	0	1	-99	0	0	0	1	1	0	0	0	0	1	1	0	0
513	18	1	1	3	1	-99	-99	-99	-99	-99	-99	0	1	-99	-99	-99	-99	-99	-99	-99	-99	-99	-99	-99	-99	-99	-99	-99	-99	-99	-99	-99	-99	-99	-99	-99	-99
514	18	1	1	3	1	-99	-99	-99	-99	-99	-99	0	1	-99	-99	-99	-99	-99	-99	-99	-99	-99	-99	-99	-99	-99	-99	-99	-99	-99	-99	-99	-99	-99	-99	-99	-99
515	18	1	1	3	4	-99	-99	0	1	1	3	0	1	2	1	-99	1	1	-99	0	0	0	1	-99	0	0	0	1	1	4	1	0	0	0	0	0	0
516	18	1	1	3	4	0	5	0	1	1	3	0	1	-99	-99	-99	-99	-99	-99	0	0	0	1	-99	0	0	0	1	1	4	1	0	0	0	0	1	1
517	18	1	1	3	2	-99	-99	0	1	0	3	1	1	-99	-99	-99	-99	-99	-99	0	0	0	1	-99	0	0	0	1	1	0	0	1	1	3	1	0	0
518	18	1	1	3	2	-99	-99	0	1	0	3	0	1	-99	-99	-99	-99	-99	-99	0	0	0	1	-99	0	0	0	1	1	0	0	3	1	0	0	0	0
519	18	2	1	2	-99	-99	-99	-99	-99	-99	-99	-99	-99	-99	-99	-99	-99	-99	1	-99	-99	1	1	-99	-99	-99	-99	-99	-99	-99	-99	-99	-99	-99	-99	-99	-99
520	18	2	1	2	-99	-99	-99	-99	-99	-99	-99	-99	-99	-99	-99	-99	-99	1	-99	4	1	1	1	-99	0	0	0	1	1	0	0	0	0	0	0	0	0
521	18	2	1	2	-99	-99	-99	-99	-99	-99	-99	-99	-99	-99	-99	-99	-99	1	-99	4	1	1	1	-99	0	0	0	1	1	0	0	0	0	0	0	0	0
522	18	2	1	2	-99	-99	-99	-99	-99	-99	-99	-99	-99	-99	-99	-99	-99	1	-99	4	1	1	1	-99	0	0	0	1	1	0	0	0	0	0	0	0	0
523	18	2	1	2	-99	1	5	-99	-99	-99	-99	-99	-99	-99	-99	-99	-99	-99	-99	-99	-99	-99	-99	-99	-99	-99	-99	-99	-99	-99	-99	-99	-99	-99	-99	-99	-99
524	18	2	1	2	-99	0	5	0	5	0	3	0	1	-99	-99	1	1	1	-99	0	0	0	1	0	0	0	0	1	1	3	1	0	0	0	0	0	0
525	18	2	1	2	-99	0	5	0	5	0	3	0	1	-99	-99	1	1	1	-99	0	0	0	1	0	0	0	0	1	1	3	1	0	0	0	0	0	0
526	18	2	1	2	-99	1	5	0	5	0	3	0	1	2	1	-99	1	1	-99	-99	-99	-99	-99	-99	-99	-99	-99	-99	-99	-99	-99	-99	-99	-99	-99	-99	-99
527	18	2	1	2	-99	-99	-99	-99	-99	-99	-99	0	1	3	1	-99	1	1	-99	-99	-99	-99	-99	-99	-99	-99	-99	-99	-99	-99	-99	-99	-99	-99	-99	-99	-99
528	18	2	1	2	-99	-99	-99	-99	-99	-99	-99	0	1	3	1	-99	1	1	-99	-99	-99	-99	-99	-99	-99	-99	-99	-99	-99	-99	-99	-99	-99	-99	-99	-99	-99
529	18	2	1	2	-99	-99	-99	-99	-99	-99	-99	-99	-99	-99	-99	-99	-99	1	-99	0	0	0	1	-99	0	0	0	1	1	0	0	0	0	1	1	0	0
530	18	2	1	3	4	-99	-99	-99	-99	-99	-99	0	1	-99	-99	-99	-99	-99	-99	-99	-99	-99	-99	-99	-99	-99	-99	-99	-99	-99	-99	-99	-99	-99	-99	-99	-99
531	18	2	1	3	2	-99	-99	0	1	-99	-99	0	1	-99	-99	-99	-99	-99	-99	-99	-99	-99	-99	-99	-99	-99	-99	-99	-99	-99	-99	-99	-99	-99	-99	-99	-99
532	18	2	1	3	2	-99	-99	0	1	-99	-99	0	1	-99	-99	-99	-99	-99	-99	-99	-99	-99	-99	-99	-99	-99	-99	-99	-99	-99	-99	-99	-99	-99	-99	-99	-99
533	18	2	1	3	2	-99	-99	0	1	-99	-99	0	1	-99	-99	-99	-99	-99	-99	-99	-99	-99	-99	-99	-99	-99	-99	-99	-99	-99	-99	-99	-99	-99	-99	-99	-99
534	18	2	1	3	2	-99	-99	-99	-99	-99	-99	0	1	-99	-99	-99	-99	-99	-99	0	0	0	1	-99	0	0	0	1	1	0	0	0	0	0	0	0	0
535	18	2	1	3	2	-99	-99	-99	-99	-99	-99	0	1	-99	-99	-99	-99	-99	-99	-99	-99	-99	-99	-99	-99	-99	-99	-99	-99	-99	-99	-99	-99	-99	-99	-99	-99
536	18	2	1	3	2	-99	-99	-99	-99	-99	-99	0	1	-99	-99	-99	-99	-99	-99	-99	-99	-99	-99	-99	-99	-99	-99	-99	-99	-99	-99	-99	-99	-99	-99	-99	-99
537	18	2	1	3	2	-99	-99	-99	-99	-99	-99	0	1	-99	-99	-99	-99	-99	-99	0	0	0	1	-99	0	0	0	1	1	0	0	0	0	0	0	0	0
538	18	2	1	3	2	-99	-99	-99	-99	-99	-99	1	1	-99	-99	-99	-99	1	0	0	0	0	1	-99	0	0	0	1	1	0	0	0	0	0	0	0	0
539	18	2	1	3	2	-99	-99	-99	-99	-99	-99	0	1	-99	-99	-99	-99	-99	-99	-99	-99	-99	-99	-99	-99	-99	-99	-99	-99	-99	-99	-99	-99	-99	-99	-99	-99
540	18	2	1	3	2	-99	-99	-99	-99	-99	-99	0	1	-99	-99	-99	-99	-99	-99	-99	-99	-99	-99	-99	-99	-99	-99	-99	-99	-99	-99	-99	-99	-99	-99	-99	-99
541	18	2	1	3	2	-99	-99	-99	-99	-99	-99	0	1	-99	-99	-99	-99	-99	-99	0	0	0	1	-99	0	0	0	1	1	0	0	0	0	0	0	0	0
542	18	3	2	2	-99	-99	-99	-99	-99	-99	-99	1	1	-99	-99	0	0	1	0	-99	-99	0	1	-99	-99	-99	-99	-99	-99	-99	-99	-99	-99	-99	-99	-99	-99
543	18	3	2	2	-99	-99	-99	-99	-99	-99	-99	0	1	-99	-99	-99	-99	-99	-99	-99	-99	-99	-99	-99	-99	-99	-99	-99	-99	-99	-99	-99	-99	-99	-99	-99	-99
544	18	3	2	2	-99	-99	-99	-99	-99	-99	-99	0	1	-99	-99	-99	-99	-99	-99	-99	-99	-99	-99	-99	-99	-99	-99	-99	-99	-99	-99	-99	-99	-99	-99	-99	-99
545	18	3	2	2	-99	-99	-99	-99	-99	-99	-99	1	1	-99	-99	-99	-99	-99	-99	-99	-99	-99	-99	-99	-99	-99	-99	-99	-99	-99	-99	-99	-99	-99	-99	-99	-99
546	18	3	2	2	-99	-99	-99	-99	-99	-99	-99	1	1	-99	-99	-99	-99	-99	-99	0	0	0	1	-99	0	0	0	1	1	3	1	0	0	0	0	0	0
547	18	3	2	2	-99	-99	-99	-99	-99	-99	-99	1	1	-99	-99	-99	-99	-99	-99	-99	-99	-99	-99	-99	-99	-99	-99	-99	-99	-99	-99	-99	-99	-99	-99	-99	-99
548	18	3	2	2	-99	-99	-99	-99	-99	-99	-99	-99	-99	-99	-99	-99	-99	-99	0	0	0	0	1	-99	0	0	0	1	1	0	0	0	0	0	0	0	0
549	18	3	2	2	-99	-99	-99	-99	-99	-99	-99	-99	-99	-99	-99	-99	-99	1	0	0	0	0	1	-99	1	1	1	1	1	0	0	0	0	0	0	0	0
550	18	3	2	2	-99	-99	-99	-99	-99	-99	-99	0	1	4	1	1	1	1	-99	0	0	0	1	-99	0	0	0	1	1	0	0	0	0	1	1	0	0
551	18	3	2	2	-99	-99	-99	-99	-99	-99	-99	1	1	-99	-99	1	1	1	-99	-99	-99	-99	-99	-99	-99	-99	-99	-99	-99	-99	-99	-99	-99	-99	-99	-99	-99
552	18	3	2	3	2	-99	-99	-99	-99	-99	-99	0	1	4	1	-99	1	1	-99	0	0	0	1	-99	2	1	1	1	1	0	0	0	0	0	0	0	0
553	18	3	2	3	2	-99	-99	-99	-99	-99	-99	0	1	-99	-99	-99	-99	-99	-99	0	0	0	1	-99	0	0	0	1	1	0	0	0	0	0	0	0	0
554	18	3	2	3	2	-99	-99	-99	-99	-99	-99	0	1	-99	-99	-99	-99	-99	-99	-99	-99	-99	-99	-99	-99	-99	-99	-99	-99	-99	-99	-99	-99	-99	-99	-99	-99
555	18	3	2	3	2	-99	-99	-99	-99	-99	-99	0	1	-99	-99	-99	-99	-99	-99	-99	-99	-99	-99	-99	-99	-99	-99	-99	-99	-99	-99	-99	-99	-99	-99	-99	-99
556	18	3	2	3	2	-99	-99	-99	-99	-99	-99	0	1	-99	-99	-99	-99	-99	-99	-99	-99	-99	-99	-99	-99	-99	-99	-99	-99	-99	-99	-99	-99	-99	-99	-99	-99
557	18	3	2	3	2	-99	-99	-99	-99	-99	-99	0	1	0	0	-99	0	1	-99	-99	-99	-99	-99	-99	-99	-99	-99	-99	-99	-99	-99	-99	-99	-99	-99	-99	-99
558	18	3	2	3	2	-99	-99	-99	-99	-99	-99	0	1	0	0	-99	0	1	-99	-99	-99	-99	-99	-99	-99	-99	-99	-99	-99	-99	-99	-99	-99	-99	-99	-99	-99
559	18	3	2	3	2	-99	-99	-99	-99	-99	-99	0	1	-99	-99	-99	-99	-99	-99	0	0	0	1	-99	0	0	0	1	1	0	0	0	0	0	0	4	1
560	18	3	2	3	2	-99	-99	-99	-99	-99	-99	-99	-99	-99	-99	-99	-99	1	-99	0	0	0	1	-99	0	0	0	1	1	0	0	0	0	2	1	0	0
561	18	3	2	3	2	-99	-99	-99	-99	-99	-99	0	1	-99	-99	-99	-99	-99	-99	0	0	0	1	-99	0	0	0	1	1	0	0	0	0	0	0	0	0
562	18	4	2	2	-99	-99	-99	-99	-99	-99	-99	-99	-99	-99	-99	-99	-99	8	-99	0	0	0	8	-99	0	0	0	8	8	4	1	0	0	0	0	0	0
563	18	4	2	2	-99	-99	-99	-99	-99	-99	-99	-99	-99	-99	-99	-99	-99	8	-99	0	0	0	8	-99	0	0	0	8	8	4	1	0	0	0	0	0	0
564	18	4	2	2	-99	-99	-99	-99	-99	-99	-99	0	1	0	0	-99	0	1	-99	-99	-99	-99	-99	-99	-99	-99	-99	-99	-99	-99	-99	-99	-99	-99	-99	-99	-99
565	18	4	2	2	-99	-99	-99	-99	-99	-99	-99	0	1	0	0	-99	0	1	-99	-99	-99	-99	-99	-99	-99	-99	-99	-99	-99	-99	-99	-99	-99	-99	-99	-99	-99
566	18	4	2	2	-99	-99	-99	-99	-99	-99	-99	0	1	0	0	-99	0	1	-99	-99	-99	-99	-99	-99	-99	-99	-99	-99	-99	-99	-99	-99	-99	-99	-99	-99	-99
567	18	4	2	2	-99	-99	-99	-99	-99	-99	-99	0	1	0	0	-99	0	1	-99	-99	-99	-99	-99	-99	-99	-99	-99	-99	-99	-99	-99	-99	-99	-99	-99	-99	-99
568	18	4	2	2	-99	-99	-99	-99	-99	-99	-99	0	1	4	1	-99	1	1	-99	-99	-99	-99	-99	-99	-99	-99	-99	-99	-99	-99	-99	-99	-99	-99	-99	-99	-99
569	18	4	2	2	-99	-99	-99	-99	-99	-99	-99	0	1	1	1	1	1	1	0	0	0	0	2	0	0	0	0	1	2	0	0	0	0	0	0	0	0
570	18	4	2	2	-99	-99	-99	-99	-99	-99	-99	0	1	1	1	1	1	1	0	0	0	0	1	0	0	0	0	1	1	0	0	0	0	0	0	0	0
571	18	4	2	2	-99	-99	-99	-99	-99	-99	-99	0	1	-99	-99	-99	-99	-99	-99	-99	-99	-99	-99	-99	-99	-99	-99	-99	-99	-99	-99	-99	-99	-99	-99	-99	-99
572	18	4	2	2	-99	-99	-99	-99	-99	-99	-99	0	1	-99	-99	-99	-99	-99	-99	-99	-99	-99	-99	-99	-99	-99	-99	-99	-99	-99	-99	-99	-99	-99	-99	-99	-99
573	18	4	2	2	-99	-99	-99	-99	-99	-99	-99	0	1	-99	-99	-99	-99	-99	-99	-99	-99	-99	-99	-99	-99	-99	-99	-99	-99	-99	-99	-99	-99	-99	-99	-99	-99
574	18	4	2	2	-99	-99	-99	-99	-99	-99	-99	-99	-99	-99	-99	-99	-99	-99	-99	-99	-99	-99	-99	0	-99	-99	0	1	-99	-99	-99	-99	-99	-99	-99	-99	-99
575	18	4	2	2	-99	-99	-99	-99	-99	-99	-99	-99	-99	2	1	-99	1	1	-99	-99	-99	-99	-99	-99	-99	-99	-99	-99	-99	-99	-99	-99	-99	-99	-99	-99	-99
576	18	4	2	2	-99	-99	-99	-99	-99	-99	-99	-99	-99	3	1	-99	1	1	-99	0	0	0	1	0	0	0	0	1	1	0	0	2	1	0	0	0	0
577	18	4	2	2	-99	-99	-99	-99	-99	-99	-99	-99	-99	3	1	-99	1	1	-99	-99	-99	-99	-99	-99	-99	-99	-99	-99	-99	-99	-99	-99	-99	-99	-99	-99	-99
578	18	4	2	2	-99	-99	-99	-99	-99	-99	-99	-99	-99	-99	-99	-99	-99	-99	0	0	0	0	1	-99	0	0	0	1	1	0	0	0	0	0	0	0	0
579	18	4	2	2	-99	-99	-99	-99	-99	-99	-99	0	1	-99	-99	-99	-99	-99	0	-99	-99	0	1	-99	-99	-99	-99	-99	-99	-99	-99	-99	-99	-99	-99	-99	-99
580	18	4	2	2	-99	-99	-99	-99	-99	-99	-99	1	1	-99	-99	-99	-99	-99	0	-99	-99	0	1	-99	-99	-99	-99	-99	-99	-99	-99	-99	-99	-99	-99	-99	-99
581	18	4	2	2	-99	-99	-99	-99	-99	-99	-99	1	1	-99	-99	-99	-99	-99	0	-99	-99	0	1	-99	-99	-99	-99	-99	-99	-99	-99	-99	-99	-99	-99	-99	-99
582	18	4	2	2	-99	-99	-99	-99	-99	-99	-99	1	1	-99	-99	-99	-99	-99	0	-99	-99	0	1	-99	-99	-99	-99	-99	-99	-99	-99	-99	-99	-99	-99	-99	-99
583	18	4	2	2	-99	-99	-99	-99	-99	-99	-99	1	1	-99	-99	-99	-99	-99	0	-99	-99	0	1	-99	-99	-99	-99	-99	-99	-99	-99	-99	-99	-99	-99	-99	-99
584	18	4	2	2	-99	-99	-99	-99	-99	-99	-99	1	1	-99	-99	-99	-99	-99	0	-99	-99	0	1	-99	-99	-99	-99	-99	-99	-99	-99	-99	-99	-99	-99	-99	-99
585	18	4	2	2	-99	-99	-99	-99	-99	-99	-99	1	1	-99	-99	-99	-99	-99	0	-99	-99	0	1	-99	-99	-99	-99	-99	-99	-99	-99	-99	-99	-99	-99	-99	-99
586	18	4	2	2	-99	-99	-99	-99	-99	-99	-99	1	1	-99	-99	-99	-99	-99	0	-99	-99	0	1	-99	-99	-99	-99	-99	-99	-99	-99	-99	-99	-99	-99	-99	-99
587	18	4	2	2	-99	-99	-99	-99	-99	-99	-99	1	1	-99	-99	-99	-99	-99	0	-99	-99	0	1	-99	-99	-99	-99	-99	-99	-99	-99	-99	-99	-99	-99	-99	-99
588	18	4	2	2	-99	-99	-99	-99	-99	-99	-99	0	1	-99	-99	-99	-99	-99	1	-99	-99	1	1	-99	-99	-99	-99	-99	-99	-99	-99	-99	-99	-99	-99	-99	-99
589	18	4	2	2	-99	-99	-99	-99	-99	-99	-99	1	1	-99	-99	-99	-99	-99	0	-99	-99	0	1	-99	-99	-99	-99	-99	-99	-99	-99	-99	-99	-99	-99	-99	-99
590	18	4	2	3	1	-99	-99	-99	-99	-99	-99	0	1	-99	-99	-99	-99	-99	-99	0	0	0	1	-99	0	0	0	1	1	0	0	1	1	0	0	0	0
591	18	4	2	3	1	-99	-99	-99	-99	-99	-99	0	1	-99	-99	-99	-99	-99	-99	0	0	0	1	-99	0	0	0	1	1	0	0	1	1	0	0	0	0
592	18	4	2	3	1	-99	-99	-99	-99	-99	-99	0	1	-99	-99	-99	-99	-99	-99	0	0	0	1	-99	0	0	0	1	1	0	0	1	1	0	0	0	0
593	18	4	2	3	1	-99	-99	-99	-99	-99	-99	0	1	-99	-99	-99	-99	-99	-99	0	0	0	1	-99	0	0	0	1	1	0	0	1	1	0	0	0	0
594	18	4	2	3	2	-99	-99	-99	-99	-99	-99	0	1	2	1	-99	1	1	-99	0	0	0	1	-99	0	0	0	1	1	0	0	2	1	0	0	0	0
595	18	4	2	3	1	-99	-99	-99	-99	-99	-99	0	1	3	1	-99	1	1	-99	0	0	0	1	-99	0	0	0	1	1	0	0	0	0	1	1	4	1
596	18	4	2	3	2	-99	-99	-99	-99	-99	-99	0	1	3	1	-99	1	1	-99	0	0	0	1	-99	0	0	0	1	1	2	1	0	0	0	0	0	0
597	18	4	2	3	2	-99	-99	-99	-99	-99	-99	0	1	-99	-99	-99	-99	-99	-99	-99	-99	-99	-99	-99	-99	-99	-99	-99	-99	-99	-99	-99	-99	-99	-99	-99	-99
598	18	4	2	3	2	-99	-99	-99	-99	-99	-99	0	1	1	1	-99	1	1	-99	0	0	0	1	-99	0	0	0	1	1	0	0	1	1	0	0	0	0
599	18	4	2	3	2	-99	-99	-99	-99	-99	-99	0	1	-99	-99	-99	-99	-99	-99	-99	-99	-99	-99	-99	-99	-99	-99	-99	-99	-99	-99	-99	-99	-99	-99	-99	-99
600	18	4	2	3	4	-99	-99	-99	-99	-99	-99	-99	-99	-99	-99	-99	-99	-99	1	4	1	1	1	-99	0	0	0	1	1	0	0	0	0	0	0	0	0
601	18	4	2	3	4	-99	-99	-99	-99	-99	-99	-99	-99	-99	-99	-99	-99	-99	0	0	0	0	1	-99	0	0	0	1	1	0	0	1	1	0	0	0	0
602	18	4	2	3	4	-99	-99	-99	-99	-99	-99	0	1	-99	-99	-99	-99	-99	-99	-99	-99	-99	-99	-99	-99	-99	-99	-99	-99	-99	-99	-99	-99	-99	-99	-99	-99
603	18	4	2	3	2	-99	-99	-99	-99	-99	-99	-99	-99	-99	-99	-99	-99	-99	-99	0	0	0	1	-99	0	0	0	1	1	4	1	0	0	0	0	0	0
604	18	4	2	3	4	-99	-99	-99	-99	-99	-99	0	1	-99	-99	-99	-99	-99	-99	-99	-99	-99	-99	-99	-99	-99	-99	-99	-99	-99	-99	-99	-99	-99	-99	-99	-99
605	18	4	2	3	4	-99	-99	-99	-99	-99	-99	1	1	-99	-99	-99	-99	-99	-99	0	0	0	1	-99	0	0	0	1	1	0	0	0	0	0	0	3	1
606	18	5	2	2	-99	-99	-99	-99	-99	-99	-99	0	1	-99	-99	-99	-99	-99	-99	3	1	1	1	-99	0	0	0	1	1	0	0	0	0	0	0	0	0
607	18	5	2	2	-99	-99	-99	-99	-99	-99	-99	0	1	-99	-99	-99	-99	-99	-99	3	1	1	1	-99	0	0	0	1	1	0	0	0	0	0	0	0	0
608	18	5	2	2	-99	-99	-99	-99	-99	-99	-99	-99	-99	-99	-99	-99	-99	1	-99	3	1	1	1	-99	0	0	0	1	1	0	0	0	0	0	0	0	0
609	18	5	2	2	-99	-99	-99	-99	-99	-99	-99	-99	-99	-99	-99	-99	-99	1	-99	3	1	1	1	-99	0	0	0	1	1	0	0	0	0	0	0	0	0
610	18	5	2	2	-99	-99	-99	-99	-99	-99	-99	-99	-99	-99	-99	-99	-99	8	-99	0	0	0	8	-99	0	0	0	8	8	4	1	0	0	4	1	0	0
611	18	5	2	2	-99	-99	-99	-99	-99	-99	-99	1	1	-99	-99	-99	-99	-99	0	-99	-99	0	1	-99	-99	-99	-99	-99	-99	-99	-99	-99	-99	-99	-99	-99	-99
612	18	5	2	2	-99	-99	-99	-99	-99	-99	-99	0	1	-99	-99	-99	-99	-99	0	-99	-99	0	1	-99	-99	-99	-99	-99	-99	-99	-99	-99	-99	-99	-99	-99	-99
613	18	5	2	3	2	-99	-99	-99	-99	-99	-99	0	1	-99	-99	-99	-99	-99	-99	-99	-99	-99	-99	-99	-99	-99	-99	-99	-99	-99	-99	-99	-99	-99	-99	-99	-99
614	18	5	2	3	2	-99	-99	-99	-99	-99	-99	0	1	-99	-99	-99	-99	-99	-99	0	0	0	1	-99	0	0	0	1	1	0	0	0	0	0	0	0	0
615	18	5	2	3	2	-99	-99	-99	-99	-99	-99	0	1	-99	-99	-99	-99	-99	-99	0	0	0	1	-99	0	0	0	1	1	3	1	0	0	1	1	0	0
616	18	5	2	3	2	-99	-99	-99	-99	-99	-99	-99	-99	-99	-99	-99	-99	-99	-99	0	0	0	1	0	0	0	0	1	1	0	0	0	0	3	1	0	0
617	18	5	2	3	2	-99	-99	-99	-99	-99	-99	-99	-99	4	1	-99	1	1	0	0	0	0	1	0	0	0	0	1	1	0	0	0	0	0	0	0	0
618	18	5	2	3	2	-99	-99	-99	-99	-99	-99	0	1	1	1	-99	1	1	0	0	0	0	1	0	0	0	0	1	1	0	0	0	0	0	0	0	0
619	18	6	3	2	-99	-99	-99	-99	-99	-99	-99	-99	-99	-99	-99	-99	-99	1	-99	0	0	0	1	-99	0	0	0	1	1	0	0	0	0	3	1	0	0
620	18	6	3	2	-99	-99	-99	-99	-99	-99	-99	-99	-99	-99	-99	-99	-99	1	-99	0	0	0	1	-99	0	0	0	1	1	0	0	0	0	0	0	4	1
621	18	6	3	3	2	-99	-99	-99	-99	-99	-99	0	1	-99	-99	-99	-99	-99	0	-99	-99	0	1	-99	-99	-99	-99	-99	-99	-99	-99	-99	-99	-99	-99	-99	-99
622	18	6	3	3	2	-99	-99	-99	-99	-99	-99	1	1	-99	-99	-99	-99	-99	-99	0	0	0	1	-99	0	0	0	1	1	3	1	2	1	0	0	0	0
623	18	6	3	3	1	-99	-99	-99	-99	-99	-99	-99	-99	-99	-99	-99	-99	-99	-99	0	0	0	1	-99	0	0	0	1	1	0	0	0	0	0	0	3	1
624	18	6	3	3	4	-99	-99	-99	-99	-99	-99	0	1	-99	-99	-99	-99	1	-99	0	0	0	1	-99	0	0	0	1	1	0	0	0	0	0	0	4	1
625	18	7	3	2	-99	0	1	-99	-99	-99	-99	-99	-99	-99	-99	-99	-99	-99	-99	-99	-99	-99	-99	-99	-99	-99	-99	-99	-99	-99	-99	-99	-99	-99	-99	-99	-99
626	18	7	3	2	-99	1	1	-99	-99	-99	-99	-99	-99	-99	-99	-99	-99	-99	-99	-99	-99	-99	-99	-99	-99	-99	-99	-99	-99	-99	-99	-99	-99	-99	-99	-99	-99
627	18	7	3	2	-99	1	1	-99	-99	-99	-99	-99	-99	-99	-99	-99	-99	-99	-99	-99	-99	-99	-99	-99	-99	-99	-99	-99	-99	-99	-99	-99	-99	-99	-99	-99	-99
628	18	7	3	2	-99	1	1	-99	-99	-99	-99	-99	-99	-99	-99	-99	-99	-99	-99	-99	-99	-99	-99	-99	-99	-99	-99	-99	-99	-99	-99	-99	-99	-99	-99	-99	-99
629	18	7	3	2	-99	1	1	-99	-99	-99	-99	-99	-99	-99	-99	-99	-99	-99	-99	-99	-99	-99	-99	-99	-99	-99	-99	-99	-99	-99	-99	-99	-99	-99	-99	-99	-99
630	18	7	3	2	-99	0	1	0	1	0	1	0	1	-99	-99	0	0	1	-99	0	0	0	1	0	0	0	0	1	1	0	0	0	0	4	1	0	0
631	18	7	3	2	-99	-99	-99	0	8	-99	-99	-99	-99	-99	-99	-99	-99	-99	-99	-99	-99	-99	-99	-99	-99	-99	-99	-99	-99	-99	-99	-99	-99	-99	-99	-99	-99
632	18	7	3	2	-99	-99	-99	0	8	-99	-99	-99	-99	-99	-99	-99	-99	-99	-99	-99	-99	-99	-99	-99	-99	-99	-99	-99	-99	-99	-99	-99	-99	-99	-99	-99	-99
633	18	7	3	2	-99	-99	-99	0	8	-99	-99	-99	-99	-99	-99	-99	-99	-99	-99	-99	-99	-99	-99	-99	-99	-99	-99	-99	-99	-99	-99	-99	-99	-99	-99	-99	-99
634	18	7	3	2	-99	-99	-99	0	8	-99	-99	-99	-99	-99	-99	-99	-99	-99	-99	-99	-99	-99	-99	-99	-99	-99	-99	-99	-99	-99	-99	-99	-99	-99	-99	-99	-99
635	18	7	3	2	-99	-99	-99	0	8	-99	-99	-99	-99	-99	-99	-99	-99	-99	-99	-99	-99	-99	-99	-99	-99	-99	-99	-99	-99	-99	-99	-99	-99	-99	-99	-99	-99
636	18	7	3	2	-99	-99	-99	-99	-99	-99	-99	-99	-99	-99	-99	-99	-99	-99	0	-99	-99	0	1	-99	-99	-99	-99	-99	-99	-99	-99	-99	-99	-99	-99	-99	-99
637	18	7	3	2	-99	-99	-99	-99	-99	0	3	-99	-99	-99	-99	-99	-99	-99	-99	-99	-99	-99	-99	-99	-99	-99	-99	-99	-99	-99	-99	-99	-99	-99	-99	-99	-99
638	18	7	3	2	-99	-99	-99	-99	-99	-99	-99	-99	-99	-99	-99	-99	-99	1	-99	0	0	0	1	-99	0	0	0	1	1	0	0	0	0	2	1	0	0
639	18	7	3	2	-99	1	5	-99	-99	-99	-99	-99	-99	-99	-99	-99	-99	-99	-99	-99	-99	-99	-99	-99	-99	-99	-99	-99	-99	-99	-99	-99	-99	-99	-99	-99	-99
640	18	7	3	2	-99	1	5	-99	-99	-99	-99	-99	-99	-99	-99	-99	-99	1	-99	4	1	1	1	-99	0	0	0	1	1	1	1	0	0	2	1	0	0
641	18	7	3	3	2	0	5	0	5	-99	-99	0	1	-99	-99	-99	-99	-99	-99	0	0	0	1	-99	0	0	0	1	1	0	0	0	0	0	0	0	0
642	18	7	3	3	4	1	5	0	5	-99	-99	1	1	0	0	0	0	1	-99	0	0	0	1	-99	3	1	1	1	1	0	0	0	0	0	0	0	0
643	18	7	3	3	4	0	5	0	5	-99	-99	1	1	-99	-99	-99	-99	-99	-99	-99	-99	-99	-99	-99	-99	-99	-99	-99	-99	-99	-99	-99	-99	-99	-99	-99	-99
644	18	7	3	3	4	0	5	0	5	-99	-99	1	1	-99	-99	-99	-99	-99	-99	0	0	0	1	-99	3	1	1	1	1	4	1	0	0	0	0	0	0
645	18	7	3	3	2	-99	-99	-99	-99	-99	-99	-99	-99	-99	-99	-99	-99	1	-99	0	0	0	1	-99	0	0	0	1	1	0	0	0	0	3	1	0	0
646	18	8	3	2	-99	1	5	-99	-99	-99	-99	-99	-99	-99	-99	-99	-99	-99	-99	-99	-99	-99	-99	-99	-99	-99	-99	-99	-99	-99	-99	-99	-99	-99	-99	-99	-99
647	18	8	3	2	-99	-99	-99	0	8	-99	-99	-99	-99	-99	-99	-99	-99	-99	-99	-99	-99	-99	-99	-99	-99	-99	-99	-99	-99	-99	-99	-99	-99	-99	-99	-99	-99
648	18	8	3	2	-99	-99	-99	0	8	-99	-99	-99	-99	-99	-99	-99	-99	-99	-99	-99	-99	-99	-99	-99	-99	-99	-99	-99	-99	-99	-99	-99	-99	-99	-99	-99	-99
649	18	8	3	2	-99	-99	-99	0	8	-99	-99	-99	-99	-99	-99	-99	-99	-99	-99	-99	-99	-99	-99	-99	-99	-99	-99	-99	-99	-99	-99	-99	-99	-99	-99	-99	-99
650	18	8	3	2	-99	-99	-99	0	8	-99	-99	-99	-99	-99	-99	-99	-99	-99	-99	-99	-99	-99	-99	-99	-99	-99	-99	-99	-99	-99	-99	-99	-99	-99	-99	-99	-99
651	18	8	3	2	-99	-99	-99	0	8	-99	-99	-99	-99	-99	-99	-99	-99	-99	-99	-99	-99	-99	-99	-99	-99	-99	-99	-99	-99	-99	-99	-99	-99	-99	-99	-99	-99
652	18	8	3	2	-99	0	5	-99	-99	-99	-99	-99	-99	-99	-99	-99	-99	-99	-99	-99	-99	-99	-99	-99	-99	-99	-99	-99	-99	-99	-99	-99	-99	-99	-99	-99	-99
653	18	8	3	2	-99	-99	-99	-99	-99	-99	-99	-99	-99	-99	-99	-99	-99	-99	-99	0	0	0	1	-99	0	0	0	1	1	0	0	0	0	0	0	0	0
654	18	8	3	2	-99	-99	-99	-99	-99	-99	-99	-99	-99	-99	-99	-99	-99	-99	-99	0	0	0	1	-99	0	0	0	1	1	0	0	0	0	0	0	0	0
655	18	8	3	2	-99	0	1	-99	-99	-99	-99	-99	-99	-99	-99	-99	-99	-99	-99	-99	-99	-99	-99	-99	-99	-99	-99	-99	-99	-99	-99	-99	-99	-99	-99	-99	-99
656	18	8	3	2	-99	0	1	-99	-99	1	1	-99	-99	-99	-99	-99	-99	1	-99	0	0	0	1	-99	0	0	0	1	1	0	0	0	0	0	0	3	1
657	18	8	3	2	-99	-99	-99	0	5	0	1	1	1	-99	-99	-99	-99	-99	0	-99	-99	0	1	-99	-99	-99	-99	-99	-99	-99	-99	-99	-99	-99	-99	-99	-99
658	18	8	3	2	-99	0	1	0	1	0	1	1	1	-99	-99	0	0	1	0	-99	-99	0	1	0	-99	-99	0	1	-99	-99	-99	-99	-99	-99	-99	-99	-99
659	18	8	3	2	-99	0	5	-99	-99	-99	-99	-99	-99	-99	-99	-99	-99	-99	-99	-99	-99	-99	-99	-99	-99	-99	-99	-99	-99	-99	-99	-99	-99	-99	-99	-99	-99
660	18	8	3	3	3	-99	-99	-99	-99	-99	-99	-99	-99	-99	-99	-99	-99	1	-99	0	0	0	1	-99	0	0	0	1	1	0	0	0	0	0	0	3	1
661	18	8	3	3	2	0	5	-99	-99	-99	-99	0	1	2	1	-99	1	1	-99	-99	-99	-99	-99	-99	-99	-99	-99	-99	-99	-99	-99	-99	-99	-99	-99	-99	-99
662	18	8	3	3	2	0	5	-99	-99	-99	-99	-99	-99	2	1	-99	1	1	-99	-99	-99	-99	-99	-99	-99	-99	-99	-99	-99	-99	-99	-99	-99	-99	-99	-99	-99
663	18	9	4	2	-99	0	1	-99	-99	-99	-99	-99	-99	-99	-99	-99	-99	-99	-99	-99	-99	-99	-99	-99	-99	-99	-99	-99	-99	-99	-99	-99	-99	-99	-99	-99	-99
664	18	9	4	2	-99	1	1	0	1	0	1	0	1	-99	-99	-99	-99	-99	-99	-99	-99	-99	-99	-99	-99	-99	-99	-99	-99	-99	-99	-99	-99	-99	-99	-99	-99
665	18	9	4	2	-99	0	1	-99	-99	-99	-99	-99	-99	-99	-99	-99	-99	-99	-99	-99	-99	-99	-99	-99	-99	-99	-99	-99	-99	-99	-99	-99	-99	-99	-99	-99	-99
666	18	9	4	2	-99	0	1	-99	-99	-99	-99	-99	-99	-99	-99	-99	-99	-99	-99	-99	-99	-99	-99	-99	-99	-99	-99	-99	-99	-99	-99	-99	-99	-99	-99	-99	-99
667	18	9	4	2	-99	-99	-99	-99	-99	-99	-99	-99	-99	-99	-99	-99	-99	1	-99	0	0	0	1	-99	0	0	0	1	1	4	1	0	0	3	1	0	0
668	18	9	4	2	-99	-99	-99	-99	-99	-99	-99	-99	-99	-99	-99	-99	-99	1	-99	0	0	0	1	-99	0	0	0	1	1	0	0	0	0	0	0	3	1
669	18	9	4	2	-99	-99	-99	-99	-99	-99	-99	-99	-99	-99	-99	-99	-99	1	-99	0	0	0	1	-99	0	0	0	1	1	0	0	0	0	0	0	3	1
670	18	9	4	2	-99	0	5	-99	-99	-99	-99	-99	-99	-99	-99	-99	-99	-99	-99	-99	-99	-99	-99	-99	-99	-99	-99	-99	-99	-99	-99	-99	-99	-99	-99	-99	-99
671	18	9	4	2	-99	-99	-99	0	8	-99	-99	-99	-99	-99	-99	-99	-99	-99	-99	-99	-99	-99	-99	-99	-99	-99	-99	-99	-99	-99	-99	-99	-99	-99	-99	-99	-99
672	18	9	4	2	-99	-99	-99	-99	-99	-99	-99	-99	-99	-99	-99	-99	-99	1	-99	0	0	0	1	-99	0	0	0	1	1	3	1	0	0	2	1	0	0
673	18	9	4	2	-99	-99	-99	-99	-99	-99	-99	1	1	-99	-99	-99	-99	-99	0	-99	-99	0	1	-99	-99	-99	-99	-99	-99	-99	-99	-99	-99	-99	-99	-99	-99
674	18	9	4	2	-99	-99	-99	-99	-99	-99	-99	1	1	-99	-99	-99	-99	-99	0	-99	-99	0	1	-99	-99	-99	-99	-99	-99	-99	-99	-99	-99	-99	-99	-99	-99
675	18	9	4	2	-99	-99	-99	-99	-99	-99	-99	1	1	-99	-99	-99	-99	-99	0	-99	-99	0	1	-99	-99	-99	-99	-99	-99	-99	-99	-99	-99	-99	-99	-99	-99
676	18	9	4	2	-99	-99	-99	-99	-99	-99	-99	1	1	-99	-99	-99	-99	-99	0	-99	-99	0	1	-99	-99	-99	-99	-99	-99	-99	-99	-99	-99	-99	-99	-99	-99
677	18	9	4	2	-99	-99	-99	-99	-99	-99	-99	1	1	-99	-99	-99	-99	-99	0	-99	-99	0	1	-99	-99	-99	-99	-99	-99	-99	-99	-99	-99	-99	-99	-99	-99
678	18	9	4	2	-99	-99	-99	-99	-99	-99	-99	1	1	-99	-99	-99	-99	-99	0	-99	-99	0	1	-99	-99	-99	-99	-99	-99	-99	-99	-99	-99	-99	-99	-99	-99
679	18	9	4	2	-99	-99	-99	-99	-99	-99	-99	1	1	-99	-99	-99	-99	-99	0	-99	-99	0	1	-99	-99	-99	-99	-99	-99	-99	-99	-99	-99	-99	-99	-99	-99
680	18	9	4	2	-99	-99	-99	-99	-99	-99	-99	1	1	-99	-99	-99	-99	-99	0	-99	-99	0	1	-99	-99	-99	-99	-99	-99	-99	-99	-99	-99	-99	-99	-99	-99
681	18	9	4	2	-99	-99	-99	-99	-99	-99	-99	1	1	-99	-99	-99	-99	-99	0	-99	-99	0	1	-99	-99	-99	-99	-99	-99	-99	-99	-99	-99	-99	-99	-99	-99
682	18	9	4	2	-99	-99	-99	-99	-99	-99	-99	1	1	-99	-99	-99	-99	-99	0	-99	-99	0	1	-99	-99	-99	-99	-99	-99	-99	-99	-99	-99	-99	-99	-99	-99
683	18	9	4	2	-99	-99	-99	-99	-99	-99	-99	1	1	-99	-99	-99	-99	-99	0	-99	-99	0	1	-99	-99	-99	-99	-99	-99	-99	-99	-99	-99	-99	-99	-99	-99
684	18	9	4	3	2	0	5	-99	-99	0	3	-99	-99	-99	-99	-99	-99	1	-99	0	0	0	1	-99	0	0	0	1	1	0	0	0	0	0	0	0	0
685	18	9	4	3	2	0	5	-99	-99	0	3	-99	-99	-99	-99	-99	-99	-99	-99	-99	-99	-99	-99	-99	-99	-99	-99	-99	-99	-99	-99	-99	-99	-99	-99	-99	-99
686	18	9	4	3	2	0	5	-99	-99	0	3	-99	-99	-99	-99	-99	-99	-99	-99	-99	-99	-99	-99	-99	-99	-99	-99	-99	-99	-99	-99	-99	-99	-99	-99	-99	-99
687	18	9	4	3	2	1	5	0	5	0	3	1	1	-99	-99	-99	-99	-99	-99	0	0	0	1	-99	0	0	0	1	1	3	1	0	0	2	1	0	0
688	18	9	4	3	2	0	5	0	5	0	3	0	1	-99	-99	-99	-99	-99	-99	0	0	0	1	-99	0	0	0	1	1	0	0	2	1	0	0	0	0
689	18	9	4	3	2	0	5	0	5	0	3	1	1	-99	-99	-99	-99	-99	-99	0	0	0	1	-99	0	0	0	1	1	0	0	0	0	3	1	0	0
690	18	10	4	2	-99	-99	-99	0	8	-99	-99	-99	-99	-99	-99	-99	-99	-99	-99	-99	-99	-99	-99	-99	-99	-99	-99	-99	-99	-99	-99	-99	-99	-99	-99	-99	-99
691	18	10	4	2	-99	-99	-99	0	8	-99	-99	-99	-99	-99	-99	-99	-99	-99	-99	-99	-99	-99	-99	-99	-99	-99	-99	-99	-99	-99	-99	-99	-99	-99	-99	-99	-99
692	18	10	4	2	-99	0	1	0	1	0	1	0	1	-99	-99	0	0	1	0	-99	-99	0	1	0	-99	-99	0	1	-99	-99	-99	-99	-99	-99	-99	-99	-99
693	18	10	4	2	-99	0	5	-99	-99	-99	-99	-99	-99	-99	-99	-99	-99	-99	-99	-99	-99	-99	-99	-99	-99	-99	-99	-99	-99	-99	-99	-99	-99	-99	-99	-99	-99
694	18	10	4	2	-99	0	1	-99	-99	0	1	1	1	-99	-99	-99	-99	1	-99	0	0	0	1	-99	0	0	0	1	1	4	1	0	0	0	0	0	0
695	18	10	4	2	-99	0	1	-99	-99	0	1	1	1	-99	-99	-99	-99	1	-99	0	0	0	1	-99	0	0	0	1	1	4	1	0	0	0	0	0	0
696	18	10	4	2	-99	0	1	-99	-99	0	1	1	1	-99	-99	-99	-99	1	-99	0	0	0	1	-99	0	0	0	1	1	4	1	0	0	0	0	0	0
697	18	10	4	3	4	0	5	-99	-99	0	3	-99	-99	-99	-99	-99	-99	-99	-99	-99	-99	-99	-99	-99	-99	-99	-99	-99	-99	-99	-99	-99	-99	-99	-99	-99	-99
698	18	10	4	3	2	0	5	-99	-99	0	3	0	8	-99	-99	-99	-99	-99	-99	0	0	0	8	-99	0	0	0	1	8	0	0	0	0	0	0	3	1
699	18	10	4	3	4	0	5	-99	-99	0	3	0	1	-99	-99	-99	-99	-99	-99	0	0	0	1	-99	0	0	0	1	1	0	0	2	1	0	0	0	0
700	18	10	4	3	4	0	5	-99	-99	0	3	0	1	-99	-99	-99	-99	-99	-99	0	0	0	1	-99	0	0	0	1	1	0	0	0	0	4	1	0	0
701	18	10	4	3	2	0	5	0	1	-99	-99	-99	-99	-99	-99	-99	-99	-99	-99	-99	-99	-99	-99	-99	-99	-99	-99	-99	-99	-99	-99	-99	-99	-99	-99	-99	-99
702	18	10	4	3	2	0	5	0	1	-99	-99	0	1	-99	-99	-99	-99	-99	-99	-99	-99	-99	-99	-99	-99	-99	-99	-99	-99	-99	-99	-99	-99	-99	-99	-99	-99
703	18	11	4	2	-99	-99	-99	0	8	-99	-99	-99	-99	-99	-99	-99	-99	-99	-99	-99	-99	-99	-99	-99	-99	-99	-99	-99	-99	-99	-99	-99	-99	-99	-99	-99	-99
704	18	11	4	2	-99	-99	-99	0	8	-99	-99	-99	-99	-99	-99	-99	-99	-99	-99	-99	-99	-99	-99	-99	-99	-99	-99	-99	-99	-99	-99	-99	-99	-99	-99	-99	-99
705	18	11	4	2	-99	-99	-99	0	8	-99	-99	-99	-99	-99	-99	-99	-99	-99	-99	-99	-99	-99	-99	-99	-99	-99	-99	-99	-99	-99	-99	-99	-99	-99	-99	-99	-99
706	18	11	4	2	-99	-99	-99	0	8	-99	-99	-99	-99	-99	-99	-99	-99	-99	-99	-99	-99	-99	-99	-99	-99	-99	-99	-99	-99	-99	-99	-99	-99	-99	-99	-99	-99
707	18	11	4	2	-99	0	4	0	4	-99	-99	-99	-99	-99	-99	-99	-99	-99	-99	-99	-99	-99	-99	-99	-99	-99	-99	-99	-99	-99	-99	-99	-99	-99	-99	-99	-99
708	18	11	4	2	-99	0	4	0	4	-99	-99	-99	-99	-99	-99	-99	-99	-99	-99	-99	-99	-99	-99	-99	-99	-99	-99	-99	-99	-99	-99	-99	-99	-99	-99	-99	-99
709	18	11	4	2	-99	0	4	0	4	-99	-99	-99	-99	-99	-99	-99	-99	-99	-99	-99	-99	-99	-99	-99	-99	-99	-99	-99	-99	-99	-99	-99	-99	-99	-99	-99	-99
710	18	11	4	2	-99	0	4	0	4	-99	-99	-99	-99	-99	-99	-99	-99	-99	-99	-99	-99	-99	-99	-99	-99	-99	-99	-99	-99	-99	-99	-99	-99	-99	-99	-99	-99
711	18	11	4	2	-99	-99	-99	0	8	-99	-99	-99	-99	-99	-99	-99	-99	-99	-99	-99	-99	-99	-99	-99	-99	-99	-99	-99	-99	-99	-99	-99	-99	-99	-99	-99	-99
712	18	11	4	2	-99	-99	-99	0	8	-99	-99	-99	-99	-99	-99	-99	-99	-99	-99	-99	-99	-99	-99	-99	-99	-99	-99	-99	-99	-99	-99	-99	-99	-99	-99	-99	-99
713	18	11	4	2	-99	-99	-99	0	8	-99	-99	-99	-99	-99	-99	-99	-99	-99	-99	-99	-99	-99	-99	-99	-99	-99	-99	-99	-99	-99	-99	-99	-99	-99	-99	-99	-99
714	18	11	4	2	-99	0	5	0	5	-99	-99	0	1	-99	-99	-99	-99	-99	0	-99	-99	0	1	-99	-99	-99	-99	-99	-99	-99	-99	-99	-99	-99	-99	-99	-99
715	18	11	4	2	-99	0	4	0	4	-99	-99	-99	-99	-99	-99	-99	-99	-99	-99	-99	-99	-99	-99	-99	-99	-99	-99	-99	-99	-99	-99	-99	-99	-99	-99	-99	-99
716	18	11	4	2	-99	0	4	0	4	-99	-99	-99	-99	-99	-99	-99	-99	-99	-99	-99	-99	-99	-99	-99	-99	-99	-99	-99	-99	-99	-99	-99	-99	-99	-99	-99	-99
717	18	11	4	2	-99	1	1	0	1	-99	-99	0	1	-99	-99	-99	-99	-99	0	-99	-99	0	1	-99	-99	-99	-99	-99	-99	-99	-99	-99	-99	-99	-99	-99	-99
718	18	11	4	2	-99	1	1	0	1	-99	-99	0	1	-99	-99	-99	-99	-99	0	-99	-99	0	1	-99	-99	-99	-99	-99	-99	-99	-99	-99	-99	-99	-99	-99	-99
719	18	11	4	3	2	1	5	-99	-99	-99	-99	0	1	-99	-99	-99	-99	-99	-99	0	0	0	1	-99	0	0	0	1	1	0	0	0	0	0	0	4	1
720	18	11	4	3	2	1	5	-99	-99	-99	-99	-99	-99	-99	-99	-99	-99	-99	-99	-99	-99	-99	-99	-99	-99	-99	-99	-99	-99	-99	-99	-99	-99	-99	-99	-99	-99
721	18	11	4	3	2	1	5	-99	-99	-99	-99	0	1	-99	-99	-99	-99	-99	-99	0	0	0	1	-99	0	0	0	1	1	0	0	4	1	0	0	0	0
722	18	12	1	2	-99	0	1	-99	-99	-99	-99	1	1	4	1	1	1	1	-99	0	0	0	1	-99	0	0	0	1	1	0	0	0	0	1	1	0	0
723	18	12	1	2	-99	0	5	-99	-99	-99	-99	-99	-99	-99	-99	-99	-99	-99	-99	-99	-99	-99	-99	-99	-99	-99	-99	-99	-99	-99	-99	-99	-99	-99	-99	-99	-99
724	18	12	1	2	-99	0	5	-99	-99	-99	-99	-99	-99	-99	-99	-99	-99	-99	-99	-99	-99	-99	-99	-99	-99	-99	-99	-99	-99	-99	-99	-99	-99	-99	-99	-99	-99
725	18	12	1	2	-99	0	5	-99	-99	-99	-99	-99	-99	-99	-99	-99	-99	-99	-99	-99	-99	-99	-99	-99	-99	-99	-99	-99	-99	-99	-99	-99	-99	-99	-99	-99	-99
726	19	1	1	2	-99	0	1	0	1	-99	-99	0	1	-99	-99	-99	-99	-99	-99	-99	-99	-99	-99	-99	-99	-99	-99	-99	-99	-99	-99	-99	-99	-99	-99	-99	-99
727	19	1	1	2	-99	0	1	0	1	-99	-99	0	1	-99	-99	-99	-99	-99	-99	-99	-99	-99	-99	-99	-99	-99	-99	-99	-99	-99	-99	-99	-99	-99	-99	-99	-99
728	19	1	1	2	-99	0	1	0	1	-99	-99	0	1	-99	-99	-99	-99	-99	-99	-99	-99	-99	-99	-99	-99	-99	-99	-99	-99	-99	-99	-99	-99	-99	-99	-99	-99
729	19	1	1	2	-99	-99	-99	-99	-99	-99	-99	1	1	3	1	-99	1	1	0	0	0	0	1	-99	0	0	0	1	1	0	0	0	0	1	1	0	0
730	19	1	1	2	-99	-99	-99	-99	-99	-99	-99	1	1	-99	-99	-99	-99	1	0	0	0	0	1	-99	0	0	0	1	1	0	0	0	0	1	1	0	0
731	19	1	1	2	-99	0	1	0	1	0	1	-99	-99	-99	-99	-99	-99	2	-99	0	0	0	1	-99	0	0	0	1	1	4	1	0	0	2	1	4	1
732	19	1	1	2	-99	0	1	0	1	0	1	-99	-99	-99	-99	-99	-99	1	-99	0	0	0	1	-99	0	0	0	1	1	4	1	0	0	2	1	4	1
733	19	1	1	2	-99	1	1	-99	-99	-99	-99	-99	-99	-99	-99	-99	-99	-99	-99	-99	-99	-99	-99	-99	-99	-99	-99	-99	-99	-99	-99	-99	-99	-99	-99	-99	-99
734	19	1	1	2	-99	0	1	-99	-99	-99	-99	-99	-99	-99	-99	-99	-99	-99	-99	-99	-99	-99	-99	-99	-99	-99	-99	-99	-99	-99	-99	-99	-99	-99	-99	-99	-99
735	19	1	1	2	-99	-99	-99	-99	-99	-99	-99	0	1	-99	-99	-99	-99	-99	-99	-99	-99	-99	-99	-99	-99	-99	-99	-99	-99	-99	-99	-99	-99	-99	-99	-99	-99
736	19	1	1	2	-99	-99	-99	-99	-99	0	3	1	1	-99	-99	-99	-99	-99	-99	-99	-99	-99	-99	-99	-99	-99	-99	-99	-99	-99	-99	-99	-99	-99	-99	-99	-99
737	19	1	1	2	-99	-99	-99	-99	-99	0	3	1	1	-99	-99	0	0	1	-99	-99	-99	-99	-99	-99	-99	-99	-99	-99	-99	-99	-99	-99	-99	-99	-99	-99	-99
738	19	1	1	3	3	-99	-99	-99	-99	-99	-99	-99	-99	-99	-99	-99	-99	-99	-99	-99	-99	-99	-99	0	-99	-99	0	1	-99	-99	-99	-99	-99	-99	-99	-99	-99
739	19	1	1	3	2	0	5	0	1	-99	-99	0	1	-99	-99	-99	-99	-99	-99	0	0	0	1	-99	0	0	0	1	1	0	0	0	0	0	0	0	0
740	19	1	1	3	2	0	5	0	1	-99	-99	1	1	-99	-99	-99	-99	-99	-99	0	0	0	1	0	0	0	0	1	1	0	0	0	0	0	0	0	0
741	19	1	1	3	2	0	5	0	1	-99	-99	0	1	-99	-99	-99	-99	-99	-99	0	0	0	1	-99	0	0	0	1	1	0	0	0	0	0	0	0	0
742	19	1	1	3	4	1	5	0	1	-99	-99	1	1	1	1	-99	1	1	-99	-99	-99	-99	-99	-99	-99	-99	-99	-99	-99	-99	-99	-99	-99	-99	-99	-99	-99
743	19	1	1	3	4	1	5	0	1	-99	-99	1	1	-99	-99	-99	-99	-99	-99	0	0	0	1	-99	0	0	0	1	1	2	1	0	0	0	0	0	0
744	19	1	1	3	4	0	5	0	1	-99	-99	1	1	-99	-99	-99	-99	-99	-99	-99	-99	-99	-99	-99	-99	-99	-99	-99	-99	-99	-99	-99	-99	-99	-99	-99	-99
745	19	2	1	1	-99	0	5	-99	-99	-99	-99	-99	-99	-99	-99	-99	-99	-99	-99	-99	-99	-99	-99	-99	-99	-99	-99	-99	-99	-99	-99	-99	-99	-99	-99	-99	-99
746	19	2	1	2	-99	-99	-99	0	1	1	1	1	1	-99	-99	1	1	1	-99	-99	-99	-99	-99	-99	-99	-99	-99	-99	-99	-99	-99	-99	-99	-99	-99	-99	-99
747	19	2	1	2	-99	0	1	-99	-99	-99	-99	-99	-99	-99	-99	-99	-99	-99	0	-99	-99	0	1	-99	-99	-99	-99	-99	-99	-99	-99	-99	-99	-99	-99	-99	-99
748	19	2	1	2	-99	0	1	-99	-99	-99	-99	-99	-99	-99	-99	-99	-99	-99	0	-99	-99	0	1	-99	-99	-99	-99	-99	-99	-99	-99	-99	-99	-99	-99	-99	-99
749	19	2	1	2	-99	-99	-99	-99	-99	0	1	0	1	-99	-99	-99	-99	-99	-99	-99	-99	-99	-99	-99	-99	-99	-99	-99	-99	-99	-99	-99	-99	-99	-99	-99	-99
750	19	2	1	2	-99	-99	-99	-99	-99	0	1	0	1	-99	-99	-99	-99	-99	-99	-99	-99	-99	-99	-99	-99	-99	-99	-99	-99	-99	-99	-99	-99	-99	-99	-99	-99
751	19	2	1	2	-99	0	5	-99	-99	1	3	0	1	3	1	1	1	1	-99	0	0	0	1	-99	0	0	0	1	1	0	0	0	0	3	1	0	0
752	19	2	1	2	-99	0	5	-99	-99	1	3	0	1	-99	-99	1	1	1	-99	0	0	0	1	-99	0	0	0	1	1	0	0	0	0	3	1	0	0
753	19	2	1	2	-99	0	5	-99	-99	1	3	1	1	-99	-99	1	1	1	-99	0	0	0	1	-99	0	0	0	1	1	0	0	0	0	3	1	0	0
754	19	2	1	2	-99	0	5	-99	-99	1	3	1	1	-99	-99	1	1	1	-99	0	0	0	1	-99	0	0	0	1	1	0	0	0	0	3	1	0	0
755	19	2	1	2	-99	0	5	-99	-99	1	3	0	1	-99	-99	1	1	1	-99	0	0	0	1	-99	0	0	0	1	1	0	0	0	0	3	1	0	0
756	19	2	1	2	-99	1	1	-99	-99	-99	-99	-99	-99	-99	-99	-99	-99	-99	-99	-99	-99	-99	-99	-99	-99	-99	-99	-99	-99	-99	-99	-99	-99	-99	-99	-99	-99
757	19	2	1	2	-99	1	1	-99	-99	-99	-99	-99	-99	-99	-99	-99	-99	-99	-99	-99	-99	-99	-99	-99	-99	-99	-99	-99	-99	-99	-99	-99	-99	-99	-99	-99	-99
758	19	2	1	2	-99	-99	-99	-99	-99	-99	-99	1	1	-99	-99	-99	-99	-99	-99	0	0	0	1	-99	0	0	0	1	1	0	0	0	0	0	0	3	1
759	19	2	1	2	-99	-99	-99	-99	-99	-99	-99	1	1	-99	-99	-99	-99	-99	-99	0	0	0	1	-99	0	0	0	1	1	0	0	0	0	0	0	3	1
760	19	2	1	2	-99	1	1	1	1	-99	-99	-99	-99	-99	-99	0	0	1	0	0	0	0	1	0	0	0	0	1	1	0	0	0	0	0	0	0	0
761	19	2	1	3	4	0	5	0	1	-99	-99	0	1	-99	-99	-99	-99	-99	-99	0	0	0	1	-99	0	0	0	1	1	4	1	0	0	0	0	0	0
762	19	2	1	3	4	1	5	0	1	-99	-99	0	1	-99	-99	-99	-99	-99	-99	0	0	0	1	-99	0	0	0	1	1	4	1	0	0	0	0	0	0
763	19	2	1	3	4	0	5	-99	-99	-99	-99	0	1	-99	-99	-99	-99	-99	-99	0	0	0	1	-99	0	0	0	1	1	3	1	0	0	0	0	0	0
764	19	2	1	3	4	0	5	0	1	-99	-99	0	1	-99	-99	-99	-99	-99	-99	0	0	0	1	-99	0	0	0	1	1	3	1	0	0	1	1	0	0
765	19	2	1	3	2	-99	-99	-99	-99	0	3	-99	-99	-99	-99	-99	-99	-99	-99	-99	-99	-99	-99	-99	-99	-99	-99	-99	-99	-99	-99	-99	-99	-99	-99	-99	-99
766	19	2	1	3	2	-99	-99	-99	-99	0	3	-99	-99	-99	-99	-99	-99	-99	-99	-99	-99	-99	-99	-99	-99	-99	-99	-99	-99	-99	-99	-99	-99	-99	-99	-99	-99
767	19	2	1	3	2	-99	-99	-99	-99	0	3	-99	-99	-99	-99	-99	-99	-99	-99	-99	-99	-99	-99	-99	-99	-99	-99	-99	-99	-99	-99	-99	-99	-99	-99	-99	-99
768	19	2	1	3	2	-99	-99	-99	-99	0	3	-99	-99	-99	-99	-99	-99	-99	-99	-99	-99	-99	-99	-99	-99	-99	-99	-99	-99	-99	-99	-99	-99	-99	-99	-99	-99
769	19	2	1	3	2	-99	-99	-99	-99	0	3	-99	-99	3	1	-99	1	1	-99	-99	-99	-99	-99	-99	-99	-99	-99	-99	-99	-99	-99	-99	-99	-99	-99	-99	-99
770	19	2	1	3	2	-99	-99	-99	-99	0	3	-99	-99	-99	-99	-99	-99	-99	-99	-99	-99	-99	-99	-99	-99	-99	-99	-99	-99	-99	-99	-99	-99	-99	-99	-99	-99
771	19	2	1	3	2	-99	-99	-99	-99	0	3	0	1	-99	-99	-99	-99	-99	-99	0	0	0	1	-99	0	0	0	1	1	3	1	0	0	0	0	0	0
772	19	2	1	3	2	-99	-99	-99	-99	-99	-99	0	1	-99	-99	0	0	1	-99	0	0	0	1	0	0	0	0	1	1	3	1	0	0	0	0	0	0
773	19	3	2	2	-99	0	1	-99	-99	-99	-99	-99	-99	-99	-99	-99	-99	-99	-99	-99	-99	-99	-99	-99	-99	-99	-99	-99	-99	-99	-99	-99	-99	-99	-99	-99	-99
774	19	3	2	2	-99	0	1	-99	-99	-99	-99	-99	-99	-99	-99	-99	-99	-99	-99	-99	-99	-99	-99	-99	-99	-99	-99	-99	-99	-99	-99	-99	-99	-99	-99	-99	-99
775	19	3	2	2	-99	1	1	0	1	-99	-99	1	1	-99	-99	-99	-99	-99	0	-99	-99	0	1	-99	-99	-99	-99	-99	-99	-99	-99	-99	-99	-99	-99	-99	-99
776	19	3	2	2	-99	1	1	0	1	-99	-99	1	-99	-99	-99	-99	-99	-99	0	-99	-99	0	1	-99	-99	-99	-99	-99	-99	-99	-99	-99	-99	-99	-99	-99	-99
777	19	3	2	2	-99	-99	-99	-99	-99	0	3	1	1	-99	-99	1	1	1	-99	0	0	0	1	-99	0	0	0	1	1	0	0	0	0	4	1	0	0
778	19	3	2	2	-99	-99	-99	-99	-99	0	3	1	1	-99	-99	0	0	1	-99	0	0	0	1	-99	0	0	0	1	1	0	0	0	0	3	1	0	0
779	19	3	2	2	-99	-99	-99	-99	-99	0	3	1	1	-99	-99	0	0	1	-99	0	0	0	1	-99	0	0	0	1	1	0	0	0	0	2	1	0	0
780	19	3	2	2	-99	-99	-99	-99	-99	0	3	1	1	-99	-99	0	0	1	-99	0	0	0	1	-99	0	0	0	1	1	0	0	0	0	2	1	0	0
781	19	3	2	2	-99	-99	-99	-99	-99	-99	-99	-99	-99	-99	-99	-99	-99	-99	1	-99	-99	1	1	-99	-99	-99	-99	-99	-99	-99	-99	-99	-99	-99	-99	-99	-99
782	19	3	2	2	-99	0	5	0	5	0	3	1	1	-99	-99	-99	-99	1	0	0	0	0	1	-99	0	0	0	1	1	0	0	0	0	0	0	2	1
783	19	3	2	2	-99	0	1	-99	-99	-99	-99	-99	-99	-99	-99	-99	-99	1	-99	4	1	1	1	0	0	0	0	1	1	0	0	0	0	0	0	0	0
784	19	3	2	2	-99	0	1	-99	-99	-99	-99	-99	-99	-99	-99	-99	-99	-99	-99	-99	-99	-99	-99	-99	-99	-99	-99	-99	-99	-99	-99	-99	-99	-99	-99	-99	-99
785	19	3	2	2	-99	0	1	-99	-99	-99	-99	-99	-99	-99	-99	-99	-99	-99	-99	-99	-99	-99	-99	-99	-99	-99	-99	-99	-99	-99	-99	-99	-99	-99	-99	-99	-99
786	19	3	2	2	-99	0	1	-99	-99	-99	-99	-99	-99	-99	-99	-99	-99	-99	-99	-99	-99	-99	-99	-99	-99	-99	-99	-99	-99	-99	-99	-99	-99	-99	-99	-99	-99
787	19	3	2	2	-99	0	1	-99	-99	1	1	-99	-99	-99	-99	-99	-99	-99	0	0	0	0	1	-99	0	0	0	1	1	0	0	0	0	0	0	0	0
788	19	3	2	2	-99	0	1	-99	-99	1	1	-99	-99	-99	-99	-99	-99	-99	0	0	0	0	1	-99	0	0	0	1	1	0	0	0	0	0	0	0	0
789	19	3	2	2	-99	0	1	-99	-99	1	1	-99	-99	-99	-99	-99	-99	-99	0	0	0	0	1	-99	0	0	0	1	1	0	0	0	0	0	0	0	0
790	19	3	2	2	-99	0	1	-99	-99	1	1	-99	-99	-99	-99	-99	-99	1	-99	0	0	0	1	-99	0	0	0	1	1	4	1	0	0	4	1	0	0
791	19	3	2	2	-99	0	1	-99	-99	1	1	-99	-99	-99	-99	-99	-99	1	-99	0	0	0	1	-99	0	0	0	1	1	0	0	0	0	3	1	0	0
792	19	3	2	2	-99	1	1	0	1	1	1	1	1	-99	-99	-99	-99	-99	-99	0	0	0	1	-99	0	0	0	1	1	3	1	0	0	0	0	0	0
793	19	3	2	2	-99	1	1	0	1	1	1	1	1	-99	-99	-99	-99	-99	-99	0	0	0	1	-99	0	0	0	1	1	3	1	0	0	0	0	0	0
794	19	3	2	2	-99	0	5	0	5	-99	-99	1	1	-99	-99	-99	-99	1	-99	0	0	0	1	-99	0	0	0	1	1	0	0	3	1	0	0	0	0
795	19	3	2	2	-99	1	1	0	1	1	1	0	1	-99	-99	1	1	1	-99	0	0	0	1	0	0	0	0	1	1	0	0	2	1	2	1	0	0
796	19	3	2	2	-99	1	1	0	1	0	1	0	1	-99	-99	1	1	1	-99	0	0	0	1	0	0	0	0	1	1	0	0	2	1	2	1	0	0
797	19	3	2	2	-99	0	1	-99	-99	-99	-99	-99	-99	-99	-99	-99	-99	-99	-99	-99	-99	-99	-99	-99	-99	-99	-99	-99	-99	-99	-99	-99	-99	-99	-99	-99	-99
798	19	3	2	2	-99	0	1	-99	-99	-99	-99	-99	-99	-99	-99	-99	-99	-99	-99	-99	-99	-99	-99	-99	-99	-99	-99	-99	-99	-99	-99	-99	-99	-99	-99	-99	-99
799	19	3	2	2	-99	-99	-99	0	8	-99	-99	-99	-99	-99	-99	-99	-99	-99	-99	-99	-99	-99	-99	-99	-99	-99	-99	-99	-99	-99	-99	-99	-99	-99	-99	-99	-99
800	19	3	2	2	-99	-99	-99	0	8	-99	-99	-99	-99	-99	-99	-99	-99	-99	-99	-99	-99	-99	-99	-99	-99	-99	-99	-99	-99	-99	-99	-99	-99	-99	-99	-99	-99
801	19	3	2	2	-99	-99	-99	0	8	-99	-99	-99	-99	-99	-99	-99	-99	-99	-99	-99	-99	-99	-99	-99	-99	-99	-99	-99	-99	-99	-99	-99	-99	-99	-99	-99	-99
802	19	3	2	3	7	-99	-99	-99	-99	0	3	-99	-99	-99	-99	-99	-99	-99	-99	-99	-99	-99	-99	-99	-99	-99	-99	-99	-99	-99	-99	-99	-99	-99	-99	-99	-99
803	19	3	2	3	6	1	5	-99	-99	-99	-99	-99	-99	-99	-99	-99	-99	-99	-99	-99	-99	-99	-99	-99	-99	-99	-99	-99	-99	-99	-99	-99	-99	-99	-99	-99	-99
804	19	3	2	3	6	1	5	-99	-99	-99	-99	-99	-99	-99	-99	-99	-99	-99	-99	-99	-99	-99	-99	-99	-99	-99	-99	-99	-99	-99	-99	-99	-99	-99	-99	-99	-99
805	19	3	2	3	2	1	5	-99	-99	-99	-99	0	1	-99	-99	-99	-99	-99	-99	0	0	0	1	-99	0	0	0	1	1	0	0	0	0	0	0	0	0
806	19	3	2	3	2	1	5	-99	-99	-99	-99	-99	-99	-99	-99	-99	-99	-99	-99	-99	-99	-99	-99	-99	-99	-99	-99	-99	-99	-99	-99	-99	-99	-99	-99	-99	-99
807	19	3	2	3	4	-99	-99	-99	-99	-99	-99	0	1	-99	-99	-99	-99	-99	-99	0	0	0	1	-99	0	0	0	1	1	0	0	0	0	0	0	0	0
808	19	3	2	3	1	-99	-99	-99	-99	0	3	-99	-99	-99	-99	-99	-99	1	-99	0	0	0	1	-99	0	0	0	1	1	0	0	3	1	0	0	0	0
809	19	3	2	3	2	-99	-99	-99	-99	0	3	-99	-99	-99	-99	-99	-99	-99	-99	-99	-99	-99	-99	-99	-99	-99	-99	-99	-99	-99	-99	-99	-99	-99	-99	-99	-99
810	19	3	2	3	2	-99	-99	-99	-99	0	3	-99	-99	-99	-99	-99	-99	1	-99	0	0	0	1	-99	0	0	0	1	1	0	0	0	0	0	0	-99	-99
811	19	3	2	3	2	-99	-99	-99	-99	0	3	-99	-99	-99	-99	-99	-99	-99	-99	-99	-99	-99	-99	-99	-99	-99	-99	-99	-99	-99	-99	-99	-99	-99	-99	-99	-99
812	19	3	2	3	2	-99	-99	-99	-99	1	3	-99	-99	-99	-99	-99	-99	-99	-99	-99	-99	-99	-99	-99	-99	-99	-99	-99	-99	-99	-99	-99	-99	-99	-99	-99	-99
813	19	3	2	3	2	-99	-99	-99	-99	0	3	-99	-99	-99	-99	-99	-99	-99	-99	-99	-99	-99	-99	-99	-99	-99	-99	-99	-99	-99	-99	-99	-99	-99	-99	-99	-99
814	19	3	2	3	2	-99	-99	-99	-99	0	3	-99	-99	-99	-99	-99	-99	-99	-99	-99	-99	-99	-99	-99	-99	-99	-99	-99	-99	-99	-99	-99	-99	-99	-99	-99	-99
815	19	4	2	1	-99	-99	-99	-99	-99	-99	-99	0	1	-99	-99	-99	-99	-99	-99	0	0	0	1	-99	0	0	0	1	1	0	0	3	1	0	0	0	0
816	19	4	2	1	-99	-99	-99	-99	-99	-99	-99	0	1	-99	-99	-99	-99	-99	-99	0	0	0	1	-99	0	0	0	1	1	0	0	3	1	0	0	0	0
817	19	4	2	1	-99	-99	-99	-99	-99	-99	-99	0	1	-99	-99	-99	-99	-99	-99	0	0	0	1	-99	0	0	0	1	1	0	0	3	1	0	0	0	0
818	19	4	2	1	-99	-99	-99	-99	-99	-99	-99	-99	-99	-99	-99	-99	-99	-99	-99	0	0	0	1	-99	0	0	0	1	1	0	0	3	1	0	0	0	0
819	19	4	2	2	-99	1	1	-99	-99	1	1	-99	-99	-99	-99	-99	-99	-99	-99	-99	-99	-99	-99	-99	-99	-99	-99	-99	-99	-99	-99	-99	-99	-99	-99	-99	-99
820	19	4	2	2	-99	0	1	-99	-99	1	3	-99	-99	-99	-99	-99	-99	-99	-99	-99	-99	-99	-99	-99	-99	-99	-99	-99	-99	-99	-99	-99	-99	-99	-99	-99	-99
821	19	4	2	2	-99	1	5	-99	-99	-99	-99	-99	-99	-99	-99	-99	-99	-99	-99	-99	-99	-99	-99	-99	-99	-99	-99	-99	-99	-99	-99	-99	-99	-99	-99	-99	-99
822	19	4	2	2	-99	1	5	-99	-99	-99	-99	-99	-99	-99	-99	-99	-99	-99	-99	-99	-99	-99	-99	-99	-99	-99	-99	-99	-99	-99	-99	-99	-99	-99	-99	-99	-99
823	19	4	2	2	-99	0	4	-99	-99	0	1	-99	-99	-99	-99	-99	-99	2	-99	0	0	0	1	-99	0	0	0	1	1	3	1	0	0	0	0	0	0
824	19	4	2	2	-99	0	4	-99	-99	0	1	-99	-99	-99	-99	-99	-99	1	-99	0	0	0	1	-99	0	0	0	1	1	3	1	0	0	0	0	0	0
825	19	4	2	2	-99	-99	-99	-99	-99	-99	-99	0	1	-99	-99	-99	-99	-99	-99	0	0	0	1	-99	0	0	0	1	1	0	0	0	0	0	0	0	0
826	19	4	2	2	-99	0	1	0	1	0	1	0	1	-99	-99	-99	-99	-99	-99	0	0	0	1	-99	0	0	0	1	1	0	0	0	0	0	0	0	0
827	19	4	2	2	-99	0	1	0	1	0	1	0	1	-99	-99	-99	-99	-99	-99	0	0	0	1	-99	0	0	0	1	1	0	0	0	0	0	0	0	0
828	19	4	2	2	-99	0	1	0	1	0	1	0	1	-99	-99	-99	-99	-99	-99	0	0	0	1	-99	0	0	0	1	1	0	0	0	0	0	0	0	0
829	19	4	2	2	-99	0	1	0	1	0	1	0	1	-99	-99	-99	-99	-99	-99	0	0	0	1	-99	0	0	0	1	1	0	0	0	0	0	0	0	0
830	19	4	2	2	-99	-99	-99	-99	-99	1	3	-99	-99	-99	-99	-99	-99	1	-99	4	1	1	1	-99	0	0	0	1	1	0	0	0	0	0	0	0	0
831	19	4	2	2	-99	-99	-99	-99	-99	-99	-99	0	1	-99	-99	-99	-99	-99	-99	-99	-99	-99	-99	-99	-99	-99	-99	-99	-99	-99	-99	-99	-99	-99	-99	-99	-99
832	19	4	2	2	-99	-99	-99	-99	-99	-99	-99	0	1	-99	-99	-99	-99	-99	-99	-99	-99	-99	-99	-99	-99	-99	-99	-99	-99	-99	-99	-99	-99	-99	-99	-99	-99
833	19	4	2	2	-99	0	1	0	1	0	1	1	1	-99	-99	-99	-99	-99	0	0	0	0	1	-99	0	0	0	1	1	4	1	0	0	0	0	0	0
834	19	4	2	2	-99	0	1	0	1	0	1	1	1	-99	-99	-99	-99	-99	0	-99	-99	0	1	-99	-99	-99	-99	-99	-99	-99	-99	-99	-99	-99	-99	-99	-99
835	19	4	2	2	-99	-99	-99	-99	-99	-99	-99	0	1	-99	-99	-99	-99	-99	-99	-99	-99	-99	-99	-99	-99	-99	-99	-99	-99	-99	-99	-99	-99	-99	-99	-99	-99
836	19	4	2	2	-99	0	4	0	4	-99	-99	0	4	-99	-99	-99	-99	-99	-99	-99	-99	-99	-99	-99	-99	-99	-99	-99	-99	-99	-99	-99	-99	-99	-99	-99	-99
837	19	4	2	2	-99	0	4	0	4	-99	-99	0	4	-99	-99	-99	-99	-99	-99	-99	-99	-99	-99	-99	-99	-99	-99	-99	-99	-99	-99	-99	-99	-99	-99	-99	-99
838	19	4	2	2	-99	0	4	0	4	-99	-99	0	4	-99	-99	-99	-99	-99	-99	-99	-99	-99	-99	-99	-99	-99	-99	-99	-99	-99	-99	-99	-99	-99	-99	-99	-99
839	19	4	2	2	-99	0	4	0	4	-99	-99	0	4	-99	-99	-99	-99	-99	-99	-99	-99	-99	-99	-99	-99	-99	-99	-99	-99	-99	-99	-99	-99	-99	-99	-99	-99
840	19	4	2	2	-99	0	4	0	4	-99	-99	0	4	-99	-99	-99	-99	-99	-99	-99	-99	-99	-99	-99	-99	-99	-99	-99	-99	-99	-99	-99	-99	-99	-99	-99	-99
841	19	4	2	2	-99	0	4	0	4	-99	-99	0	4	-99	-99	-99	-99	-99	-99	-99	-99	-99	-99	-99	-99	-99	-99	-99	-99	-99	-99	-99	-99	-99	-99	-99	-99
842	19	4	2	2	-99	0	4	0	4	-99	-99	0	4	-99	-99	-99	-99	-99	-99	-99	-99	-99	-99	-99	-99	-99	-99	-99	-99	-99	-99	-99	-99	-99	-99	-99	-99
843	19	4	2	2	-99	0	4	0	4	-99	-99	0	4	-99	-99	-99	-99	-99	-99	-99	-99	-99	-99	-99	-99	-99	-99	-99	-99	-99	-99	-99	-99	-99	-99	-99	-99
844	19	4	2	2	-99	0	4	0	4	-99	-99	0	4	-99	-99	-99	-99	-99	-99	-99	-99	-99	-99	-99	-99	-99	-99	-99	-99	-99	-99	-99	-99	-99	-99	-99	-99
845	19	4	2	2	-99	0	4	0	4	-99	-99	0	4	-99	-99	-99	-99	-99	-99	-99	-99	-99	-99	-99	-99	-99	-99	-99	-99	-99	-99	-99	-99	-99	-99	-99	-99
846	19	4	2	2	-99	0	4	0	4	-99	-99	0	4	-99	-99	-99	-99	-99	-99	-99	-99	-99	-99	-99	-99	-99	-99	-99	-99	-99	-99	-99	-99	-99	-99	-99	-99
847	19	4	2	2	-99	0	4	0	4	-99	-99	0	4	-99	-99	-99	-99	-99	-99	-99	-99	-99	-99	-99	-99	-99	-99	-99	-99	-99	-99	-99	-99	-99	-99	-99	-99
848	19	4	2	2	-99	0	4	0	4	-99	-99	0	4	-99	-99	-99	-99	-99	-99	-99	-99	-99	-99	-99	-99	-99	-99	-99	-99	-99	-99	-99	-99	-99	-99	-99	-99
849	19	4	2	2	-99	0	4	0	4	-99	-99	0	4	-99	-99	-99	-99	-99	-99	-99	-99	-99	-99	-99	-99	-99	-99	-99	-99	-99	-99	-99	-99	-99	-99	-99	-99
850	19	4	2	2	-99	0	4	0	4	-99	-99	0	4	-99	-99	-99	-99	-99	-99	-99	-99	-99	-99	-99	-99	-99	-99	-99	-99	-99	-99	-99	-99	-99	-99	-99	-99
851	19	4	2	2	-99	0	4	0	4	-99	-99	0	4	-99	-99	-99	-99	-99	-99	-99	-99	-99	-99	-99	-99	-99	-99	-99	-99	-99	-99	-99	-99	-99	-99	-99	-99
852	19	4	2	2	-99	0	4	0	4	-99	-99	0	4	-99	-99	-99	-99	-99	-99	-99	-99	-99	-99	-99	-99	-99	-99	-99	-99	-99	-99	-99	-99	-99	-99	-99	-99
853	19	4	2	2	-99	0	4	0	4	-99	-99	0	4	-99	-99	-99	-99	-99	-99	-99	-99	-99	-99	-99	-99	-99	-99	-99	-99	-99	-99	-99	-99	-99	-99	-99	-99
854	19	4	2	2	-99	0	4	0	4	-99	-99	0	4	-99	-99	-99	-99	-99	-99	-99	-99	-99	-99	-99	-99	-99	-99	-99	-99	-99	-99	-99	-99	-99	-99	-99	-99
855	19	4	2	2	-99	0	4	0	4	-99	-99	0	4	-99	-99	-99	-99	-99	-99	-99	-99	-99	-99	-99	-99	-99	-99	-99	-99	-99	-99	-99	-99	-99	-99	-99	-99
856	19	4	2	2	-99	0	4	0	4	-99	-99	0	4	-99	-99	-99	-99	-99	-99	-99	-99	-99	-99	-99	-99	-99	-99	-99	-99	-99	-99	-99	-99	-99	-99	-99	-99
857	19	4	2	2	-99	-99	-99	0	1	-99	-99	0	1	-99	-99	-99	-99	1	-99	3	1	1	1	-99	0	0	0	1	1	2	1	0	0	3	1	0	0
858	19	4	2	2	-99	-99	-99	0	1	-99	-99	0	1	-99	-99	-99	-99	1	-99	3	1	1	1	-99	0	0	0	1	1	2	1	0	0	3	1	0	0
859	19	4	2	2	-99	0	5	0	5	-99	-99	1	1	-99	-99	-99	-99	1	-99	0	0	0	1	-99	0	0	0	1	1	0	0	3	1	0	0	0	0
860	19	4	2	2	-99	0	5	0	5	-99	-99	1	1	-99	-99	-99	-99	1	-99	0	0	0	1	-99	0	0	0	1	1	0	0	3	1	0	0	0	0
861	19	4	2	2	-99	0	5	0	5	-99	-99	1	1	-99	-99	-99	-99	1	-99	0	0	0	1	-99	0	0	0	1	1	0	0	3	1	0	0	0	0
862	19	4	2	3	2	0	5	-99	-99	-99	-99	0	1	-99	-99	-99	-99	-99	-99	-99	-99	-99	-99	-99	-99	-99	-99	-99	-99	-99	-99	-99	-99	-99	-99	-99	-99
863	19	4	2	3	1	0	5	-99	-99	-99	-99	-99	-99	-99	-99	-99	-99	-99	-99	-99	-99	-99	-99	-99	-99	-99	-99	-99	-99	-99	-99	-99	-99	-99	-99	-99	-99
864	19	4	2	3	1	-99	-99	-99	-99	0	3	-99	-99	-99	-99	-99	-99	-99	-99	-99	-99	-99	-99	-99	-99	-99	-99	-99	-99	-99	-99	-99	-99	-99	-99	-99	-99
865	19	4	2	3	1	-99	-99	-99	-99	0	3	-99	-99	-99	-99	-99	-99	-99	-99	-99	-99	-99	-99	-99	-99	-99	-99	-99	-99	-99	-99	-99	-99	-99	-99	-99	-99
866	19	4	2	3	1	-99	-99	-99	-99	0	3	-99	-99	-99	-99	-99	-99	-99	-99	-99	-99	-99	-99	-99	-99	-99	-99	-99	-99	-99	-99	-99	-99	-99	-99	-99	-99
867	19	4	2	3	1	-99	-99	-99	-99	0	3	-99	-99	-99	-99	-99	-99	-99	-99	-99	-99	-99	-99	-99	-99	-99	-99	-99	-99	-99	-99	-99	-99	-99	-99	-99	-99
868	19	5	2	2	-99	1	1	-99	-99	-99	-99	-99	-99	-99	-99	-99	-99	-99	0	-99	-99	0	1	-99	-99	-99	-99	-99	-99	-99	-99	-99	-99	-99	-99	-99	-99
869	19	5	2	2	-99	0	1	-99	-99	0	1	-99	-99	-99	-99	-99	-99	1	-99	0	0	0	1	-99	0	0	0	1	1	4	1	0	0	0	0	0	0
870	19	5	2	2	-99	1	1	-99	-99	0	1	-99	-99	-99	-99	-99	-99	1	-99	0	0	0	1	-99	0	0	0	1	1	4	1	0	0	0	0	0	0
871	19	5	2	2	-99	0	4	0	4	-99	-99	0	4	-99	-99	-99	-99	-99	-99	-99	-99	-99	-99	-99	-99	-99	-99	-99	-99	-99	-99	-99	-99	-99	-99	-99	-99
872	19	5	2	2	-99	0	4	0	4	-99	-99	0	4	-99	-99	-99	-99	-99	-99	-99	-99	-99	-99	-99	-99	-99	-99	-99	-99	-99	-99	-99	-99	-99	-99	-99	-99
873	19	5	2	2	-99	0	4	0	4	-99	-99	0	4	-99	-99	-99	-99	-99	-99	-99	-99	-99	-99	-99	-99	-99	-99	-99	-99	-99	-99	-99	-99	-99	-99	-99	-99
874	19	5	2	2	-99	0	4	0	4	-99	-99	0	4	-99	-99	-99	-99	-99	-99	-99	-99	-99	-99	-99	-99	-99	-99	-99	-99	-99	-99	-99	-99	-99	-99	-99	-99
875	19	5	2	2	-99	0	4	0	4	-99	-99	-99	-99	-99	-99	-99	-99	-99	-99	-99	-99	-99	-99	-99	-99	-99	-99	-99	-99	-99	-99	-99	-99	-99	-99	-99	-99
876	19	5	2	2	-99	0	4	0	4	-99	-99	-99	-99	-99	-99	-99	-99	-99	-99	-99	-99	-99	-99	-99	-99	-99	-99	-99	-99	-99	-99	-99	-99	-99	-99	-99	-99
877	19	5	2	2	-99	0	4	0	4	-99	-99	0	4	-99	-99	-99	-99	-99	-99	-99	-99	-99	-99	-99	-99	-99	-99	-99	-99	-99	-99	-99	-99	-99	-99	-99	-99
878	19	5	2	2	-99	0	4	0	4	-99	-99	0	4	-99	-99	-99	-99	-99	-99	-99	-99	-99	-99	-99	-99	-99	-99	-99	-99	-99	-99	-99	-99	-99	-99	-99	-99
879	19	5	2	2	-99	0	4	1	4	-99	-99	-99	-99	-99	-99	-99	-99	-99	-99	-99	-99	-99	-99	-99	-99	-99	-99	-99	-99	-99	-99	-99	-99	-99	-99	-99	-99
880	19	5	2	2	-99	0	4	1	4	-99	-99	-99	-99	-99	-99	-99	-99	-99	-99	-99	-99	-99	-99	-99	-99	-99	-99	-99	-99	-99	-99	-99	-99	-99	-99	-99	-99
881	19	5	2	2	-99	0	1	-99	-99	1	1	0	1	-99	-99	1	1	1	-99	0	0	0	1	-99	2	1	1	1	1	0	0	0	0	0	0	0	0
882	19	5	2	2	-99	0	1	-99	-99	1	1	1	1	-99	-99	0	0	1	-99	0	0	0	1	-99	2	1	1	1	1	0	0	0	0	0	0	0	0
883	19	5	2	3	4	1	5	0	1	0	3	1	1	-99	-99	-99	-99	-99	0	-99	-99	0	1	-99	-99	-99	-99	-99	-99	-99	-99	-99	-99	-99	-99	-99	-99
884	19	5	2	3	4	1	5	0	1	0	3	1	1	-99	-99	-99	-99	-99	-99	0	0	0	1	-99	0	0	0	1	1	3	1	0	0	0	0	0	0
885	19	5	2	3	4	0	5	0	1	0	3	1	1	-99	-99	-99	-99	-99	-99	0	0	0	1	-99	0	0	0	1	1	4	1	0	0	0	0	0	0
886	19	5	2	3	2	1	5	0	1	-99	-99	-99	-99	-99	-99	-99	-99	1	0	0	0	0	1	-99	0	0	0	1	1	4	1	0	0	0	0	4	1
887	19	6	3	1	-99	0	5	0	5	0	3	-99	-99	-99	-99	-99	-99	-99	-99	-99	-99	-99	-99	-99	-99	-99	-99	-99	-99	-99	-99	-99	-99	-99	-99	-99	-99
888	19	6	3	1	-99	0	5	0	5	1	3	-99	-99	-99	-99	-99	-99	-99	-99	-99	-99	-99	-99	-99	-99	-99	-99	-99	-99	-99	-99	-99	-99	-99	-99	-99	-99
889	19	6	3	2	-99	0	4	0	4	-99	-99	0	4	-99	-99	-99	-99	-99	-99	-99	-99	-99	-99	-99	-99	-99	-99	-99	-99	-99	-99	-99	-99	-99	-99	-99	-99
890	19	6	3	2	-99	0	4	0	4	-99	-99	0	4	-99	-99	-99	-99	-99	-99	-99	-99	-99	-99	-99	-99	-99	-99	-99	-99	-99	-99	-99	-99	-99	-99	-99	-99
891	19	6	3	2	-99	0	4	0	4	-99	-99	0	4	-99	-99	-99	-99	-99	-99	-99	-99	-99	-99	-99	-99	-99	-99	-99	-99	-99	-99	-99	-99	-99	-99	-99	-99
892	19	6	3	2	-99	0	4	0	4	-99	-99	0	4	-99	-99	-99	-99	-99	-99	-99	-99	-99	-99	-99	-99	-99	-99	-99	-99	-99	-99	-99	-99	-99	-99	-99	-99
893	19	6	3	2	-99	0	4	0	4	-99	-99	0	4	-99	-99	-99	-99	-99	-99	-99	-99	-99	-99	-99	-99	-99	-99	-99	-99	-99	-99	-99	-99	-99	-99	-99	-99
894	19	6	3	2	-99	0	4	0	4	-99	-99	0	4	-99	-99	-99	-99	-99	-99	-99	-99	-99	-99	-99	-99	-99	-99	-99	-99	-99	-99	-99	-99	-99	-99	-99	-99
895	19	6	3	2	-99	0	4	0	4	-99	-99	0	4	-99	-99	-99	-99	-99	-99	-99	-99	-99	-99	-99	-99	-99	-99	-99	-99	-99	-99	-99	-99	-99	-99	-99	-99
896	19	6	3	2	-99	0	4	0	4	-99	-99	0	4	-99	-99	-99	-99	-99	-99	-99	-99	-99	-99	-99	-99	-99	-99	-99	-99	-99	-99	-99	-99	-99	-99	-99	-99
897	19	6	3	2	-99	0	4	0	4	-99	-99	0	4	-99	-99	-99	-99	-99	-99	-99	-99	-99	-99	-99	-99	-99	-99	-99	-99	-99	-99	-99	-99	-99	-99	-99	-99
898	19	6	3	2	-99	0	4	0	4	-99	-99	0	4	-99	-99	-99	-99	-99	-99	-99	-99	-99	-99	-99	-99	-99	-99	-99	-99	-99	-99	-99	-99	-99	-99	-99	-99
899	19	6	3	2	-99	0	4	0	4	-99	-99	0	4	-99	-99	-99	-99	-99	-99	-99	-99	-99	-99	-99	-99	-99	-99	-99	-99	-99	-99	-99	-99	-99	-99	-99	-99
900	19	6	3	2	-99	0	4	0	4	-99	-99	0	4	-99	-99	-99	-99	-99	-99	-99	-99	-99	-99	-99	-99	-99	-99	-99	-99	-99	-99	-99	-99	-99	-99	-99	-99
901	19	6	3	2	-99	0	4	0	4	-99	-99	0	4	-99	-99	-99	-99	-99	-99	-99	-99	-99	-99	-99	-99	-99	-99	-99	-99	-99	-99	-99	-99	-99	-99	-99	-99
902	19	6	3	2	-99	-99	-99	0	4	-99	-99	0	4	-99	-99	-99	-99	-99	-99	-99	-99	-99	-99	-99	-99	-99	-99	-99	-99	-99	-99	-99	-99	-99	-99	-99	-99
903	19	6	3	2	-99	0	4	0	4	-99	-99	0	4	-99	-99	-99	-99	-99	-99	-99	-99	-99	-99	-99	-99	-99	-99	-99	-99	-99	-99	-99	-99	-99	-99	-99	-99
904	19	6	3	2	-99	0	4	0	4	-99	-99	0	4	-99	-99	-99	-99	-99	-99	-99	-99	-99	-99	-99	-99	-99	-99	-99	-99	-99	-99	-99	-99	-99	-99	-99	-99
905	19	6	3	2	-99	0	4	0	4	-99	-99	0	4	-99	-99	-99	-99	-99	-99	-99	-99	-99	-99	-99	-99	-99	-99	-99	-99	-99	-99	-99	-99	-99	-99	-99	-99
906	19	6	3	2	-99	-99	-99	-99	-99	-99	-99	-99	-99	1	1	-99	1	1	0	0	0	0	1	1	0	0	1	1	1	0	0	0	0	0	0	0	0
907	19	6	3	2	-99	-99	-99	-99	-99	-99	-99	-99	-99	-99	-99	1	1	1	-99	-99	-99	-99	-99	-99	-99	-99	-99	-99	-99	-99	-99	-99	-99	-99	-99	-99	-99
908	19	6	3	2	-99	0	5	-99	-99	-99	-99	-99	-99	-99	-99	-99	-99	-99	-99	-99	-99	-99	-99	-99	-99	-99	-99	-99	-99	-99	-99	-99	-99	-99	-99	-99	-99
909	19	6	3	2	-99	-99	-99	-99	-99	-99	-99	-99	-99	-99	-99	-99	-99	-99	0	0	0	0	1	-99	0	0	0	1	1	0	0	0	0	0	0	0	0
910	19	6	3	2	-99	-99	-99	-99	-99	-99	-99	-99	-99	-99	-99	-99	-99	-99	1	0	0	1	1	-99	0	0	0	1	1	0	0	0	0	0	0	0	0
911	19	6	3	2	-99	-99	-99	-99	-99	1	3	-99	-99	-99	-99	-99	-99	-99	-99	-99	-99	-99	-99	-99	-99	-99	-99	-99	-99	-99	-99	-99	-99	-99	-99	-99	-99
912	19	6	3	2	-99	-99	-99	-99	-99	1	3	-99	-99	-99	-99	-99	-99	-99	-99	-99	-99	-99	-99	-99	-99	-99	-99	-99	-99	-99	-99	-99	-99	-99	-99	-99	-99
913	19	6	3	2	-99	-99	-99	-99	-99	1	3	-99	-99	-99	-99	-99	-99	-99	-99	-99	-99	-99	-99	-99	-99	-99	-99	-99	-99	-99	-99	-99	-99	-99	-99	-99	-99
914	19	6	3	3	4	0	5	0	1	-99	-99	0	1	-99	-99	0	0	1	-99	-99	-99	-99	-99	0	-99	-99	0	1	-99	-99	-99	-99	-99	-99	-99	-99	-99
915	19	6	3	3	4	0	5	0	1	-99	-99	0	1	-99	-99	-99	-99	-99	-99	-99	-99	-99	-99	-99	-99	-99	-99	-99	-99	-99	-99	-99	-99	-99	-99	-99	-99
916	19	6	3	3	4	0	5	0	1	-99	-99	0	1	-99	-99	0	0	1	-99	0	0	0	1	-99	0	0	0	1	1	0	0	0	0	0	0	4	1
917	19	7	3	2	-99	0	1	0	1	1	1	-99	-99	-99	-99	-99	-99	-99	-99	-99	-99	-99	-99	-99	-99	-99	-99	-99	-99	-99	-99	-99	-99	-99	-99	-99	-99
918	19	7	3	2	-99	1	1	-99	-99	1	1	1	1	-99	-99	-99	-99	-99	-99	-99	-99	-99	-99	-99	-99	-99	-99	-99	-99	-99	-99	-99	-99	-99	-99	-99	-99
919	19	7	3	2	-99	0	1	0	1	1	1	1	1	-99	-99	-99	-99	1	0	0	0	0	1	-99	0	0	0	1	1	0	0	0	0	0	0	4	1
920	19	7	3	2	-99	0	1	0	1	1	1	1	1	-99	-99	-99	-99	1	-99	0	0	0	1	-99	0	0	0	1	1	0	0	0	0	0	0	4	1
921	19	7	3	2	-99	1	5	0	5	-99	-99	0	1	-99	-99	-99	-99	-99	-99	-99	-99	-99	-99	-99	-99	-99	-99	-99	-99	-99	-99	-99	-99	-99	-99	-99	-99
922	19	7	3	2	-99	1	5	0	5	-99	-99	0	1	-99	-99	-99	-99	-99	-99	-99	-99	-99	-99	-99	-99	-99	-99	-99	-99	-99	-99	-99	-99	-99	-99	-99	-99
923	19	7	3	2	-99	0	1	-99	-99	0	1	-99	-99	-99	-99	-99	-99	-99	-99	-99	-99	-99	-99	-99	-99	-99	-99	-99	-99	-99	-99	-99	-99	-99	-99	-99	-99
924	19	7	3	2	-99	0	1	-99	-99	0	1	-99	-99	-99	-99	-99	-99	-99	-99	-99	-99	-99	-99	-99	-99	-99	-99	-99	-99	-99	-99	-99	-99	-99	-99	-99	-99
925	19	7	3	2	-99	0	5	-99	-99	-99	-99	-99	-99	-99	-99	-99	-99	-99	-99	-99	-99	-99	-99	-99	-99	-99	-99	-99	-99	-99	-99	-99	-99	-99	-99	-99	-99
926	19	7	3	2	-99	0	5	-99	-99	-99	-99	-99	-99	-99	-99	-99	-99	-99	-99	-99	-99	-99	-99	-99	-99	-99	-99	-99	-99	-99	-99	-99	-99	-99	-99	-99	-99
927	19	7	3	2	-99	0	5	-99	-99	-99	-99	-99	-99	-99	-99	-99	-99	-99	-99	-99	-99	-99	-99	-99	-99	-99	-99	-99	-99	-99	-99	-99	-99	-99	-99	-99	-99
928	19	7	3	2	-99	0	5	-99	-99	-99	-99	-99	-99	-99	-99	-99	-99	-99	-99	-99	-99	-99	-99	-99	-99	-99	-99	-99	-99	-99	-99	-99	-99	-99	-99	-99	-99
929	19	7	3	3	4	0	5	0	1	0	3	-99	-99	-99	-99	-99	-99	-99	-99	-99	-99	-99	-99	-99	-99	-99	-99	-99	-99	-99	-99	-99	-99	-99	-99	-99	-99
930	19	7	3	3	2	0	5	-99	-99	-99	-99	-99	-99	-99	-99	-99	-99	-99	-99	-99	-99	-99	-99	-99	-99	-99	-99	-99	-99	-99	-99	-99	-99	-99	-99	-99	-99
931	19	7	3	3	2	0	5	-99	-99	-99	-99	-99	-99	-99	-99	-99	-99	-99	-99	-99	-99	-99	-99	-99	-99	-99	-99	-99	-99	-99	-99	-99	-99	-99	-99	-99	-99
932	19	7	3	3	2	0	5	-99	-99	-99	-99	-99	-99	-99	-99	-99	-99	-99	-99	-99	-99	-99	-99	-99	-99	-99	-99	-99	-99	-99	-99	-99	-99	-99	-99	-99	-99
933	19	7	3	3	2	0	5	-99	-99	-99	-99	-99	-99	2	1	-99	1	1	-99	0	0	0	1	-99	0	0	0	1	1	0	0	0	0	1	1	0	0
934	19	7	3	3	2	0	5	-99	-99	-99	-99	0	1	2	1	-99	1	1	-99	0	0	0	1	-99	0	0	0	1	1	0	0	0	0	2	1	0	0
935	19	7	3	3	2	0	5	0	1	-99	-99	0	1	4	1	-99	1	1	-99	0	0	0	1	-99	3	1	1	1	1	0	0	0	0	0	0	0	0
936	19	7	3	3	2	0	5	0	1	-99	-99	0	1	4	1	-99	1	1	-99	0	0	0	1	-99	4	1	1	1	1	0	0	0	0	0	0	0	0
937	19	7	3	3	2	0	5	0	1	-99	-99	0	1	4	1	-99	1	1	-99	0	0	0	1	-99	4	1	1	1	1	0	0	0	0	0	0	0	0
938	19	7	3	3	4	0	5	-99	-99	0	3	-99	-99	-99	-99	-99	-99	-99	-99	-99	-99	-99	-99	-99	-99	-99	-99	-99	-99	-99	-99	-99	-99	-99	-99	-99	-99
939	19	7	3	3	2	0	5	-99	-99	1	3	-99	-99	-99	-99	-99	-99	-99	-99	-99	-99	-99	-99	-99	-99	-99	-99	-99	-99	-99	-99	-99	-99	-99	-99	-99	-99
940	19	7	3	3	2	0	5	-99	-99	0	3	-99	-99	-99	-99	-99	-99	-99	-99	-99	-99	-99	-99	-99	-99	-99	-99	-99	-99	-99	-99	-99	-99	-99	-99	-99	-99
941	19	7	3	3	2	0	5	-99	-99	0	3	-99	-99	-99	-99	-99	-99	-99	-99	-99	-99	-99	-99	-99	-99	-99	-99	-99	-99	-99	-99	-99	-99	-99	-99	-99	-99
942	19	7	3	3	2	0	5	-99	-99	0	3	-99	-99	-99	-99	-99	-99	-99	-99	-99	-99	-99	-99	-99	-99	-99	-99	-99	-99	-99	-99	-99	-99	-99	-99	-99	-99
943	19	7	3	3	4	0	5	0	1	1	3	-99	-99	-99	-99	-99	-99	-99	-99	-99	-99	-99	-99	-99	-99	-99	-99	-99	-99	-99	-99	-99	-99	-99	-99	-99	-99
944	19	7	3	3	4	0	5	0	1	0	3	-99	-99	-99	-99	-99	-99	-99	-99	-99	-99	-99	-99	-99	-99	-99	-99	-99	-99	-99	-99	-99	-99	-99	-99	-99	-99
945	19	8	3	2	-99	-99	-99	-99	-99	-99	-99	-99	-99	-99	-99	-99	-99	1	-99	0	0	0	1	-99	0	0	0	1	1	3	1	0	0	0	0	0	0
946	19	8	3	2	-99	0	1	-99	-99	1	1	-99	-99	-99	-99	-99	-99	1	-99	0	0	0	1	-99	0	0	0	1	1	3	1	0	0	3	1	0	0
947	19	8	3	2	-99	0	1	-99	-99	1	1	-99	-99	-99	-99	-99	-99	1	-99	0	0	0	1	-99	0	0	0	1	1	3	1	0	0	0	0	0	0
948	19	8	3	2	-99	-99	-99	0	8	-99	-99	-99	-99	-99	-99	-99	-99	-99	-99	-99	-99	-99	-99	-99	-99	-99	-99	-99	-99	-99	-99	-99	-99	-99	-99	-99	-99
949	19	8	3	2	-99	-99	-99	0	8	-99	-99	-99	-99	-99	-99	-99	-99	-99	-99	-99	-99	-99	-99	-99	-99	-99	-99	-99	-99	-99	-99	-99	-99	-99	-99	-99	-99
950	19	8	3	2	-99	-99	-99	0	8	-99	-99	-99	-99	-99	-99	-99	-99	-99	-99	-99	-99	-99	-99	-99	-99	-99	-99	-99	-99	-99	-99	-99	-99	-99	-99	-99	-99
951	19	8	3	2	-99	1	5	-99	-99	-99	-99	-99	-99	-99	-99	-99	-99	-99	-99	-99	-99	-99	-99	-99	-99	-99	-99	-99	-99	-99	-99	-99	-99	-99	-99	-99	-99
952	19	8	3	2	-99	0	5	-99	-99	-99	-99	-99	-99	-99	-99	-99	-99	-99	-99	-99	-99	-99	-99	-99	-99	-99	-99	-99	-99	-99	-99	-99	-99	-99	-99	-99	-99
953	19	8	3	2	-99	0	1	0	1	-99	-99	-99	-99	-99	-99	-99	-99	-99	-99	-99	-99	-99	-99	-99	-99	-99	-99	-99	-99	-99	-99	-99	-99	-99	-99	-99	-99
954	19	8	3	2	-99	0	1	0	1	-99	-99	-99	-99	-99	-99	-99	-99	-99	-99	-99	-99	-99	-99	-99	-99	-99	-99	-99	-99	-99	-99	-99	-99	-99	-99	-99	-99
955	19	8	3	2	-99	-99	-99	0	4	-99	-99	-99	-99	-99	-99	-99	-99	-99	-99	-99	-99	-99	-99	-99	-99	-99	-99	-99	-99	-99	-99	-99	-99	-99	-99	-99	-99
956	19	8	3	2	-99	0	4	0	4	-99	-99	0	4	-99	-99	-99	-99	-99	-99	-99	-99	-99	-99	-99	-99	-99	-99	-99	-99	-99	-99	-99	-99	-99	-99	-99	-99
957	19	8	3	2	-99	0	4	0	4	-99	-99	1	4	-99	-99	-99	-99	-99	-99	-99	-99	-99	-99	-99	-99	-99	-99	-99	-99	-99	-99	-99	-99	-99	-99	-99	-99
958	19	8	3	2	-99	0	4	0	4	-99	-99	1	4	-99	-99	-99	-99	-99	-99	-99	-99	-99	-99	-99	-99	-99	-99	-99	-99	-99	-99	-99	-99	-99	-99	-99	-99
959	19	8	3	2	-99	-99	-99	0	8	-99	-99	-99	-99	-99	-99	-99	-99	-99	-99	-99	-99	-99	-99	-99	-99	-99	-99	-99	-99	-99	-99	-99	-99	-99	-99	-99	-99
960	19	8	3	2	-99	-99	-99	0	8	-99	-99	-99	-99	-99	-99	-99	-99	-99	-99	-99	-99	-99	-99	-99	-99	-99	-99	-99	-99	-99	-99	-99	-99	-99	-99	-99	-99
961	19	8	3	2	-99	0	5	-99	-99	-99	-99	-99	-99	-99	-99	-99	-99	-99	-99	-99	-99	-99	-99	-99	-99	-99	-99	-99	-99	-99	-99	-99	-99	-99	-99	-99	-99
962	19	8	3	2	-99	0	5	-99	-99	-99	-99	-99	-99	-99	-99	-99	-99	-99	-99	-99	-99	-99	-99	-99	-99	-99	-99	-99	-99	-99	-99	-99	-99	-99	-99	-99	-99
963	19	8	3	2	-99	0	5	-99	-99	-99	-99	-99	-99	-99	-99	-99	-99	-99	-99	-99	-99	-99	-99	-99	-99	-99	-99	-99	-99	-99	-99	-99	-99	-99	-99	-99	-99
964	19	8	3	2	-99	0	5	-99	-99	-99	-99	-99	-99	-99	-99	-99	-99	-99	-99	-99	-99	-99	-99	-99	-99	-99	-99	-99	-99	-99	-99	-99	-99	-99	-99	-99	-99
965	19	8	3	3	2	0	5	-99	-99	-99	-99	-99	-99	-99	-99	-99	-99	-99	-99	-99	-99	-99	-99	-99	-99	-99	-99	-99	-99	-99	-99	-99	-99	-99	-99	-99	-99
966	19	8	3	3	2	1	5	-99	-99	-99	-99	-99	-99	-99	-99	-99	-99	-99	-99	-99	-99	-99	-99	-99	-99	-99	-99	-99	-99	-99	-99	-99	-99	-99	-99	-99	-99
967	19	8	3	3	4	1	5	-99	-99	-99	-99	1	1	-99	-99	-99	-99	-99	-99	0	0	0	1	0	0	0	0	1	1	1	1	0	0	1	1	0	0
968	19	8	3	3	1	0	5	-99	-99	0	3	-99	-99	-99	-99	-99	-99	-99	-99	-99	-99	-99	-99	-99	-99	-99	-99	-99	-99	-99	-99	-99	-99	-99	-99	-99	-99
969	19	8	3	3	1	0	5	-99	-99	1	3	-99	-99	-99	-99	-99	-99	-99	-99	-99	-99	-99	-99	-99	-99	-99	-99	-99	-99	-99	-99	-99	-99	-99	-99	-99	-99
970	19	8	3	3	2	1	5	0	1	-99	-99	0	1	-99	-99	-99	-99	-99	-99	-99	-99	-99	-99	-99	-99	-99	-99	-99	-99	-99	-99	-99	-99	-99	-99	-99	-99
971	19	8	3	3	2	0	5	0	1	-99	-99	0	1	-99	-99	-99	-99	-99	1	-99	-99	1	1	-99	-99	-99	-99	-99	-99	-99	-99	-99	-99	-99	-99	-99	-99
972	19	8	3	3	2	1	5	0	1	-99	-99	0	1	-99	-99	-99	-99	-99	0	-99	-99	0	1	-99	-99	-99	-99	-99	-99	-99	-99	-99	-99	-99	-99	-99	-99
973	19	9	4	2	-99	0	5	-99	-99	-99	-99	-99	-99	-99	-99	-99	-99	-99	-99	-99	-99	-99	-99	-99	-99	-99	-99	-99	-99	-99	-99	-99	-99	-99	-99	-99	-99
974	19	9	4	2	-99	0	5	-99	-99	-99	-99	-99	-99	-99	-99	-99	-99	-99	-99	-99	-99	-99	-99	-99	-99	-99	-99	-99	-99	-99	-99	-99	-99	-99	-99	-99	-99
975	19	9	4	2	-99	0	5	-99	-99	-99	-99	-99	-99	-99	-99	-99	-99	-99	-99	-99	-99	-99	-99	-99	-99	-99	-99	-99	-99	-99	-99	-99	-99	-99	-99	-99	-99
976	19	9	4	2	-99	-99	-99	0	8	-99	-99	-99	-99	-99	-99	-99	-99	-99	-99	-99	-99	-99	-99	-99	-99	-99	-99	-99	-99	-99	-99	-99	-99	-99	-99	-99	-99
977	19	9	4	2	-99	0	5	-99	-99	-99	-99	-99	-99	-99	-99	-99	-99	-99	-99	-99	-99	-99	-99	-99	-99	-99	-99	-99	-99	-99	-99	-99	-99	-99	-99	-99	-99
978	19	9	4	2	-99	-99	-99	-99	-99	-99	-99	-99	-99	-99	-99	-99	-99	-99	1	-99	-99	1	1	-99	-99	-99	-99	-99	-99	-99	-99	-99	-99	-99	-99	-99	-99
979	19	9	4	2	-99	1	5	-99	-99	-99	-99	-99	-99	-99	-99	-99	-99	-99	-99	-99	-99	-99	-99	-99	-99	-99	-99	-99	-99	-99	-99	-99	-99	-99	-99	-99	-99
980	19	9	4	3	1	0	5	-99	-99	-99	-99	-99	-99	-99	-99	-99	-99	-99	-99	-99	-99	-99	-99	-99	-99	-99	-99	-99	-99	-99	-99	-99	-99	-99	-99	-99	-99
981	19	9	4	3	2	1	5	0	1	-99	-99	0	1	-99	-99	0	0	1	-99	-99	-99	-99	-99	-99	-99	-99	-99	-99	-99	-99	-99	-99	-99	-99	-99	-99	-99
982	19	9	4	3	2	1	5	0	1	-99	-99	0	1	-99	-99	0	0	1	-99	-99	-99	-99	-99	-99	-99	-99	-99	-99	-99	-99	-99	-99	-99	-99	-99	-99	-99
983	19	9	4	3	2	1	5	0	1	-99	-99	0	1	-99	-99	0	0	1	-99	-99	-99	-99	-99	-99	-99	-99	-99	-99	-99	-99	-99	-99	-99	-99	-99	-99	-99
984	19	9	4	3	4	0	5	0	1	-99	-99	0	1	-99	-99	0	0	1	-99	-99	-99	-99	-99	-99	-99	-99	-99	-99	-99	-99	-99	-99	-99	-99	-99	-99	-99
985	19	10	4	1	-99	-99	-99	0	1	0	1	-99	-99	-99	-99	-99	-99	-99	-99	-99	-99	-99	-99	-99	-99	-99	-99	-99	-99	-99	-99	-99	-99	-99	-99	-99	-99
986	19	10	4	2	-99	-99	-99	-99	-99	-99	-99	-99	-99	-99	-99	-99	-99	1	-99	0	0	0	1	-99	0	0	0	1	1	0	0	0	0	0	0	4	1
987	19	10	4	2	-99	-99	-99	-99	-99	-99	-99	-99	-99	-99	-99	-99	-99	1	-99	0	0	0	1	-99	0	0	0	1	1	0	0	0	0	0	0	4	1
988	19	10	4	2	-99	-99	-99	-99	-99	-99	-99	-99	-99	-99	-99	-99	-99	1	-99	0	0	0	1	-99	0	0	0	1	1	0	0	0	0	0	0	2	1
989	19	10	4	2	-99	0	1	0	1	1	1	-99	-99	-99	-99	-99	-99	1	-99	0	0	0	1	-99	1	1	1	1	1	0	0	0	0	0	0	0	0
990	19	10	4	2	-99	-99	-99	-99	-99	-99	-99	-99	-99	-99	-99	-99	-99	-99	1	-99	-99	1	1	-99	-99	-99	-99	-99	-99	-99	-99	-99	-99	-99	-99	-99	-99
991	19	10	4	2	-99	0	5	-99	-99	-99	-99	-99	-99	-99	-99	-99	-99	1	-99	4	1	1	1	-99	0	0	0	1	1	0	0	0	0	0	0	0	0
992	19	10	4	2	-99	0	5	-99	-99	-99	-99	-99	-99	-99	-99	-99	-99	-99	-99	-99	-99	-99	-99	-99	-99	-99	-99	-99	-99	-99	-99	-99	-99	-99	-99	-99	-99
993	19	10	4	2	-99	0	4	0	4	-99	-99	0	4	-99	-99	-99	-99	-99	-99	-99	-99	-99	-99	-99	-99	-99	-99	-99	-99	-99	-99	-99	-99	-99	-99	-99	-99
994	19	10	4	2	-99	0	4	0	4	-99	-99	0	4	-99	-99	-99	-99	-99	-99	-99	-99	-99	-99	-99	-99	-99	-99	-99	-99	-99	-99	-99	-99	-99	-99	-99	-99
995	19	10	4	2	-99	0	4	0	4	-99	-99	0	4	-99	-99	-99	-99	-99	-99	-99	-99	-99	-99	-99	-99	-99	-99	-99	-99	-99	-99	-99	-99	-99	-99	-99	-99
996	19	10	4	2	-99	-99	-99	-99	-99	-99	-99	0	4	-99	-99	-99	-99	-99	-99	-99	-99	-99	-99	-99	-99	-99	-99	-99	-99	-99	-99	-99	-99	-99	-99	-99	-99
997	19	10	4	2	-99	-99	-99	-99	-99	-99	-99	0	4	-99	-99	-99	-99	-99	-99	-99	-99	-99	-99	-99	-99	-99	-99	-99	-99	-99	-99	-99	-99	-99	-99	-99	-99
998	19	10	4	2	-99	-99	-99	-99	-99	-99	-99	0	4	-99	-99	-99	-99	-99	-99	-99	-99	-99	-99	-99	-99	-99	-99	-99	-99	-99	-99	-99	-99	-99	-99	-99	-99
999	19	10	4	2	-99	-99	-99	-99	-99	1	3	0	1	-99	-99	-99	-99	-99	-99	-99	-99	-99	-99	-99	-99	-99	-99	-99	-99	-99	-99	-99	-99	-99	-99	-99	-99
1000	19	10	4	2	-99	-99	-99	-99	-99	1	1	0	1	-99	-99	1	1	1	-99	0	0	0	1	-99	0	0	0	1	1	1	1	0	0	0	0	0	0
1001	19	10	4	2	-99	0	1	-99	-99	-99	-99	-99	-99	-99	-99	-99	-99	-99	0	-99	-99	0	1	0	-99	-99	0	1	-99	-99	-99	-99	-99	-99	-99	-99	-99
1002	19	10	4	2	-99	-99	-99	0	1	0	1	-99	-99	-99	-99	-99	-99	-99	-99	-99	-99	-99	-99	0	-99	-99	0	1	-99	-99	-99	-99	-99	-99	-99	-99	-99
1003	19	10	4	2	-99	-99	-99	-99	-99	-99	-99	0	1	-99	-99	-99	-99	-99	-99	-99	-99	-99	-99	-99	-99	-99	-99	-99	-99	-99	-99	-99	-99	-99	-99	-99	-99
1004	19	10	4	2	-99	-99	-99	-99	-99	-99	-99	1	1	-99	-99	-99	-99	-99	-99	-99	-99	-99	-99	0	-99	-99	0	1	-99	-99	-99	-99	-99	-99	-99	-99	-99
1005	19	10	4	2	-99	0	5	0	5	0	3	1	1	-99	-99	-99	-99	-99	0	-99	-99	0	1	-99	-99	-99	-99	-99	-99	-99	-99	-99	-99	-99	-99	-99	-99
1006	19	10	4	2	-99	0	4	0	4	-99	-99	0	4	-99	-99	-99	-99	-99	-99	-99	-99	-99	-99	-99	-99	-99	-99	-99	-99	-99	-99	-99	-99	-99	-99	-99	-99
1007	19	10	4	2	-99	0	4	0	4	-99	-99	1	4	-99	-99	-99	-99	-99	-99	-99	-99	-99	-99	-99	-99	-99	-99	-99	-99	-99	-99	-99	-99	-99	-99	-99	-99
1008	19	10	4	2	-99	0	4	0	4	-99	-99	0	4	-99	-99	-99	-99	-99	-99	-99	-99	-99	-99	-99	-99	-99	-99	-99	-99	-99	-99	-99	-99	-99	-99	-99	-99
1009	19	10	4	2	-99	0	4	0	4	-99	-99	0	4	-99	-99	-99	-99	-99	-99	-99	-99	-99	-99	-99	-99	-99	-99	-99	-99	-99	-99	-99	-99	-99	-99	-99	-99
1010	19	10	4	2	-99	0	4	0	4	-99	-99	0	4	-99	-99	-99	-99	-99	-99	-99	-99	-99	-99	-99	-99	-99	-99	-99	-99	-99	-99	-99	-99	-99	-99	-99	-99
1011	19	10	4	2	-99	0	4	0	4	-99	-99	0	4	-99	-99	-99	-99	-99	-99	-99	-99	-99	-99	-99	-99	-99	-99	-99	-99	-99	-99	-99	-99	-99	-99	-99	-99
1012	19	10	4	2	-99	0	4	0	4	-99	-99	0	4	-99	-99	-99	-99	-99	-99	-99	-99	-99	-99	-99	-99	-99	-99	-99	-99	-99	-99	-99	-99	-99	-99	-99	-99
1013	19	10	4	2	-99	0	4	0	4	-99	-99	0	4	-99	-99	-99	-99	-99	-99	-99	-99	-99	-99	-99	-99	-99	-99	-99	-99	-99	-99	-99	-99	-99	-99	-99	-99
1014	19	10	4	2	-99	0	4	0	4	-99	-99	0	4	-99	-99	-99	-99	-99	-99	-99	-99	-99	-99	-99	-99	-99	-99	-99	-99	-99	-99	-99	-99	-99	-99	-99	-99
1015	19	10	4	2	-99	0	4	0	4	-99	-99	0	4	-99	-99	-99	-99	-99	-99	-99	-99	-99	-99	-99	-99	-99	-99	-99	-99	-99	-99	-99	-99	-99	-99	-99	-99
1016	19	10	4	2	-99	0	4	0	4	-99	-99	0	4	-99	-99	-99	-99	-99	-99	-99	-99	-99	-99	-99	-99	-99	-99	-99	-99	-99	-99	-99	-99	-99	-99	-99	-99
1017	19	10	4	2	-99	0	4	0	4	-99	-99	0	4	-99	-99	-99	-99	-99	-99	-99	-99	-99	-99	-99	-99	-99	-99	-99	-99	-99	-99	-99	-99	-99	-99	-99	-99
1018	19	10	4	2	-99	0	4	0	4	-99	-99	0	4	-99	-99	-99	-99	-99	-99	-99	-99	-99	-99	-99	-99	-99	-99	-99	-99	-99	-99	-99	-99	-99	-99	-99	-99
1019	19	10	4	2	-99	0	4	0	4	-99	-99	0	4	-99	-99	-99	-99	-99	-99	-99	-99	-99	-99	-99	-99	-99	-99	-99	-99	-99	-99	-99	-99	-99	-99	-99	-99
1020	19	10	4	2	-99	0	4	0	4	-99	-99	0	4	-99	-99	-99	-99	-99	-99	-99	-99	-99	-99	-99	-99	-99	-99	-99	-99	-99	-99	-99	-99	-99	-99	-99	-99
1021	19	10	4	2	-99	0	4	0	4	-99	-99	0	4	-99	-99	-99	-99	-99	-99	-99	-99	-99	-99	-99	-99	-99	-99	-99	-99	-99	-99	-99	-99	-99	-99	-99	-99
1022	19	10	4	2	-99	0	4	0	4	-99	-99	0	4	-99	-99	-99	-99	-99	-99	-99	-99	-99	-99	-99	-99	-99	-99	-99	-99	-99	-99	-99	-99	-99	-99	-99	-99
1023	19	10	4	2	-99	0	4	0	4	-99	-99	0	4	-99	-99	-99	-99	-99	-99	-99	-99	-99	-99	-99	-99	-99	-99	-99	-99	-99	-99	-99	-99	-99	-99	-99	-99
1024	19	10	4	2	-99	0	4	0	4	-99	-99	0	4	-99	-99	-99	-99	-99	-99	-99	-99	-99	-99	-99	-99	-99	-99	-99	-99	-99	-99	-99	-99	-99	-99	-99	-99
1025	19	10	4	2	-99	0	4	0	4	-99	-99	0	4	-99	-99	-99	-99	-99	-99	-99	-99	-99	-99	-99	-99	-99	-99	-99	-99	-99	-99	-99	-99	-99	-99	-99	-99
1026	19	10	4	2	-99	0	4	0	4	-99	-99	0	4	-99	-99	-99	-99	-99	-99	-99	-99	-99	-99	-99	-99	-99	-99	-99	-99	-99	-99	-99	-99	-99	-99	-99	-99
1027	19	10	4	2	-99	0	4	0	4	-99	-99	0	4	-99	-99	-99	-99	-99	-99	-99	-99	-99	-99	-99	-99	-99	-99	-99	-99	-99	-99	-99	-99	-99	-99	-99	-99
1028	19	10	4	2	-99	0	4	0	4	-99	-99	0	4	-99	-99	-99	-99	-99	-99	-99	-99	-99	-99	-99	-99	-99	-99	-99	-99	-99	-99	-99	-99	-99	-99	-99	-99
1029	19	10	4	2	-99	0	4	0	4	-99	-99	0	4	-99	-99	-99	-99	-99	-99	-99	-99	-99	-99	-99	-99	-99	-99	-99	-99	-99	-99	-99	-99	-99	-99	-99	-99
1030	19	10	4	2	-99	0	4	0	4	-99	-99	0	4	-99	-99	-99	-99	-99	-99	-99	-99	-99	-99	-99	-99	-99	-99	-99	-99	-99	-99	-99	-99	-99	-99	-99	-99
1031	19	10	4	2	-99	0	4	0	4	-99	-99	0	4	-99	-99	-99	-99	-99	-99	-99	-99	-99	-99	-99	-99	-99	-99	-99	-99	-99	-99	-99	-99	-99	-99	-99	-99
1032	19	10	4	2	-99	0	4	0	4	-99	-99	0	4	-99	-99	-99	-99	-99	-99	-99	-99	-99	-99	-99	-99	-99	-99	-99	-99	-99	-99	-99	-99	-99	-99	-99	-99
1033	19	10	4	2	-99	0	4	0	4	-99	-99	0	4	-99	-99	-99	-99	-99	-99	-99	-99	-99	-99	-99	-99	-99	-99	-99	-99	-99	-99	-99	-99	-99	-99	-99	-99
1034	19	10	4	2	-99	0	4	0	4	-99	-99	0	4	-99	-99	-99	-99	-99	-99	-99	-99	-99	-99	-99	-99	-99	-99	-99	-99	-99	-99	-99	-99	-99	-99	-99	-99
1035	19	10	4	2	-99	0	4	0	4	-99	-99	0	4	-99	-99	-99	-99	-99	-99	-99	-99	-99	-99	-99	-99	-99	-99	-99	-99	-99	-99	-99	-99	-99	-99	-99	-99
1036	19	10	4	2	-99	0	4	0	4	-99	-99	0	4	-99	-99	-99	-99	-99	-99	-99	-99	-99	-99	-99	-99	-99	-99	-99	-99	-99	-99	-99	-99	-99	-99	-99	-99
1037	19	10	4	2	-99	0	4	0	4	-99	-99	0	4	-99	-99	-99	-99	-99	-99	-99	-99	-99	-99	-99	-99	-99	-99	-99	-99	-99	-99	-99	-99	-99	-99	-99	-99
1038	19	10	4	2	-99	0	4	0	4	-99	-99	0	4	-99	-99	-99	-99	-99	-99	-99	-99	-99	-99	-99	-99	-99	-99	-99	-99	-99	-99	-99	-99	-99	-99	-99	-99
1039	19	10	4	3	2	0	5	-99	-99	0	3	0	1	-99	-99	-99	-99	-99	0	0	0	0	1	-99	0	0	0	1	1	0	0	0	0	0	0	3	1
1040	19	10	4	3	4	0	5	-99	-99	0	3	0	1	-99	-99	-99	-99	-99	0	-99	-99	0	1	-99	-99	-99	-99	-99	-99	-99	-99	-99	-99	-99	-99	-99	-99
1041	19	10	4	3	2	0	5	-99	-99	0	3	0	1	-99	-99	-99	-99	-99	0	-99	-99	0	1	-99	-99	-99	-99	-99	-99	-99	-99	-99	-99	-99	-99	-99	-99
1042	19	10	4	3	2	0	5	-99	-99	0	3	0	1	-99	-99	-99	-99	-99	0	-99	-99	0	1	-99	-99	-99	-99	-99	-99	-99	-99	-99	-99	-99	-99	-99	-99
1043	19	10	4	3	1	-99	-99	-99	-99	0	3	0	1	-99	-99	-99	-99	-99	-99	-99	-99	-99	-99	-99	-99	-99	-99	-99	-99	-99	-99	-99	-99	-99	-99	-99	-99
1044	19	10	4	3	1	-99	-99	-99	-99	0	3	0	1	-99	-99	-99	-99	-99	-99	-99	-99	-99	-99	-99	-99	-99	-99	-99	-99	-99	-99	-99	-99	-99	-99	-99	-99
1045	19	11	4	2	-99	-99	-99	-99	-99	-99	-99	0	4	-99	-99	-99	-99	-99	-99	-99	-99	-99	-99	-99	-99	-99	-99	-99	-99	-99	-99	-99	-99	-99	-99	-99	-99
1046	19	11	4	2	-99	0	1	-99	-99	-99	-99	-99	-99	-99	-99	-99	-99	-99	-99	-99	-99	-99	-99	-99	-99	-99	-99	-99	-99	-99	-99	-99	-99	-99	-99	-99	-99
1047	19	11	4	2	-99	0	1	-99	-99	1	1	-99	-99	-99	-99	-99	-99	-99	-99	-99	-99	-99	-99	-99	-99	-99	-99	-99	-99	-99	-99	-99	-99	-99	-99	-99	-99
1048	19	11	4	2	-99	1	1	0	8	0	1	-99	-99	-99	-99	-99	-99	1	-99	0	0	0	1	-99	0	0	0	1	1	0	0	2	1	0	0	0	0
1049	19	11	4	2	-99	0	5	-99	-99	-99	-99	-99	-99	-99	-99	-99	-99	-99	-99	-99	-99	-99	-99	-99	-99	-99	-99	-99	-99	-99	-99	-99	-99	-99	-99	-99	-99
1050	19	11	4	2	-99	0	1	0	1	-99	-99	-99	-99	-99	-99	-99	-99	-99	0	-99	-99	0	1	-99	-99	-99	-99	-99	-99	-99	-99	-99	-99	-99	-99	-99	-99
1051	19	11	4	2	-99	-99	-99	-99	-99	0	3	-99	-99	-99	-99	-99	-99	-99	-99	-99	-99	-99	-99	-99	-99	-99	-99	-99	-99	-99	-99	-99	-99	-99	-99	-99	-99
1052	19	11	4	2	-99	1	5	-99	-99	0	3	-99	-99	-99	-99	-99	-99	-99	-99	-99	-99	-99	-99	-99	-99	-99	-99	-99	-99	-99	-99	-99	-99	-99	-99	-99	-99
1053	19	11	4	2	-99	1	5	-99	-99	0	3	-99	-99	-99	-99	-99	-99	1	-99	0	0	0	1	-99	0	0	0	1	1	1	1	0	0	1	1	0	0
1054	19	11	4	2	-99	1	1	0	1	0	1	-99	-99	-99	-99	-99	-99	-99	-99	-99	-99	-99	-99	-99	-99	-99	-99	-99	-99	-99	-99	-99	-99	-99	-99	-99	-99
1055	19	11	4	2	-99	0	5	-99	-99	1	1	-99	-99	-99	-99	-99	-99	1	0	0	0	0	1	-99	0	0	0	1	1	2	1	0	0	0	0	0	0
1056	19	11	4	2	-99	0	1	-99	-99	1	1	-99	-99	-99	-99	-99	-99	2	-99	0	0	0	1	-99	0	0	0	1	1	0	0	0	0	0	0	3	1
1057	19	11	4	2	-99	0	1	-99	-99	1	1	-99	-99	-99	-99	-99	-99	1	-99	0	0	0	1	-99	0	0	0	1	1	0	0	0	0	0	0	3	1
1058	19	11	4	2	-99	1	1	0	5	-99	-99	-99	-99	-99	-99	-99	-99	2	-99	3	1	1	1	-99	0	0	0	1	1	0	0	0	0	0	0	0	0
1059	19	11	4	2	-99	1	1	0	5	-99	-99	-99	-99	-99	-99	-99	-99	1	-99	3	1	1	1	-99	0	0	0	1	1	0	0	0	0	0	0	0	0
1060	19	11	4	2	-99	-99	-99	-99	-99	-99	-99	1	1	-99	-99	0	0	1	0	-99	-99	0	1	-99	-99	-99	-99	-99	-99	-99	-99	-99	-99	-99	-99	-99	-99
1061	19	11	4	2	-99	-99	-99	-99	-99	-99	-99	1	1	-99	-99	0	0	1	0	-99	-99	0	1	-99	-99	-99	-99	-99	-99	-99	-99	-99	-99	-99	-99	-99	-99
1062	19	11	4	2	-99	-99	-99	-99	-99	-99	-99	1	1	-99	-99	0	0	1	0	-99	-99	0	1	-99	-99	-99	-99	-99	-99	-99	-99	-99	-99	-99	-99	-99	-99
1063	19	11	4	2	-99	1	5	-99	-99	-99	-99	-99	-99	-99	-99	-99	-99	-99	-99	-99	-99	-99	-99	-99	-99	-99	-99	-99	-99	-99	-99	-99	-99	-99	-99	-99	-99
1064	19	11	4	2	-99	1	5	-99	-99	-99	-99	-99	-99	-99	-99	-99	-99	-99	-99	-99	-99	-99	-99	-99	-99	-99	-99	-99	-99	-99	-99	-99	-99	-99	-99	-99	-99
1065	19	11	4	2	-99	0	5	-99	-99	-99	-99	-99	-99	-99	-99	-99	-99	1	-99	0	0	0	1	-99	0	0	0	1	1	3	1	0	0	0	0	0	0
1066	19	11	4	2	-99	0	5	-99	-99	-99	-99	-99	-99	-99	-99	-99	-99	1	-99	0	0	0	1	-99	0	0	0	1	1	3	1	0	0	0	0	0	0
1067	19	11	4	2	-99	0	5	-99	-99	-99	-99	-99	-99	-99	-99	-99	-99	1	-99	0	0	0	1	-99	0	0	0	1	1	3	1	0	0	0	0	0	0
1068	19	11	4	2	-99	0	5	0	5	-99	-99	1	1	-99	-99	-99	-99	-99	-99	-99	-99	-99	-99	-99	-99	-99	-99	-99	-99	-99	-99	-99	-99	-99	-99	-99	-99
1069	19	11	4	2	-99	-99	-99	-99	-99	-99	-99	-99	-99	-99	-99	-99	-99	1	-99	0	0	0	1	-99	0	0	0	1	1	2	1	0	0	0	0	0	0
1070	19	11	4	2	-99	-99	-99	-99	-99	-99	-99	-99	-99	-99	-99	-99	-99	1	-99	0	0	0	1	-99	0	0	0	1	1	2	1	0	0	0	0	0	0
1071	19	11	4	2	-99	0	1	-99	-99	-99	-99	-99	-99	-99	-99	-99	-99	1	-99	0	0	0	1	-99	0	0	0	1	1	0	0	0	0	0	0	0	0
1072	19	11	4	2	-99	0	1	-99	-99	-99	-99	-99	-99	-99	-99	-99	-99	1	-99	0	0	0	1	-99	0	0	0	1	1	0	0	0	0	0	0	0	0
1073	19	11	4	2	-99	0	1	-99	-99	-99	-99	-99	-99	-99	-99	-99	-99	1	-99	0	0	0	1	-99	0	0	0	1	1	0	0	0	0	0	0	0	0
1074	19	11	4	3	2	0	5	-99	-99	-99	-99	-99	-99	-99	-99	-99	-99	-99	-99	-99	-99	-99	-99	-99	-99	-99	-99	-99	-99	-99	-99	-99	-99	-99	-99	-99	-99
1075	19	11	4	3	2	0	5	-99	-99	-99	-99	-99	-99	-99	-99	-99	-99	-99	-99	-99	-99	-99	-99	-99	-99	-99	-99	-99	-99	-99	-99	-99	-99	-99	-99	-99	-99
1076	19	11	4	3	4	1	5	0	1	0	3	-99	-99	-99	-99	-99	-99	-99	-99	-99	-99	-99	-99	-99	-99	-99	-99	-99	-99	-99	-99	-99	-99	-99	-99	-99	-99
1077	19	11	4	3	4	1	5	0	1	0	3	-99	-99	-99	-99	-99	-99	-99	-99	-99	-99	-99	-99	-99	-99	-99	-99	-99	-99	-99	-99	-99	-99	-99	-99	-99	-99
1078	19	11	4	3	1	0	5	-99	-99	0	3	-99	-99	-99	-99	-99	-99	-99	-99	-99	-99	-99	-99	-99	-99	-99	-99	-99	-99	-99	-99	-99	-99	-99	-99	-99	-99
1079	19	11	4	3	2	-99	-99	-99	-99	0	3	0	1	-99	-99	-99	-99	-99	-99	-99	-99	-99	-99	-99	-99	-99	-99	-99	-99	-99	-99	-99	-99	-99	-99	-99	-99
1080	19	11	4	3	2	-99	-99	-99	-99	0	3	-99	-99	-99	-99	-99	-99	-99	-99	-99	-99	-99	-99	-99	-99	-99	-99	-99	-99	-99	-99	-99	-99	-99	-99	-99	-99
1081	19	11	4	3	2	-99	-99	-99	-99	0	3	0	1	-99	-99	-99	-99	-99	-99	0	0	0	1	-99	0	0	0	1	1	2	1	2	1	0	0	0	0
1082	19	11	4	3	4	-99	-99	-99	-99	-99	-99	-99	-99	-99	-99	-99	-99	-99	0	-99	-99	0	1	-99	-99	-99	-99	-99	-99	-99	-99	-99	-99	-99	-99	-99	-99
1083	19	12	1	2	-99	0	1	-99	-99	0	1	-99	-99	-99	-99	-99	-99	-99	-99	-99	-99	-99	-99	-99	-99	-99	-99	-99	-99	-99	-99	-99	-99	-99	-99	-99	-99
1084	19	12	1	2	-99	1	5	-99	-99	-99	-99	-99	-99	-99	-99	-99	-99	-99	-99	-99	-99	-99	-99	-99	-99	-99	-99	-99	-99	-99	-99	-99	-99	-99	-99	-99	-99
1085	19	12	1	2	-99	1	5	-99	-99	-99	-99	-99	-99	-99	-99	-99	-99	-99	-99	-99	-99	-99	-99	-99	-99	-99	-99	-99	-99	-99	-99	-99	-99	-99	-99	-99	-99
1086	19	12	1	2	-99	0	1	-99	-99	-99	-99	-99	-99	-99	-99	-99	-99	-99	-99	-99	-99	-99	-99	-99	-99	-99	-99	-99	-99	-99	-99	-99	-99	-99	-99	-99	-99
1087	19	12	1	2	-99	0	1	-99	-99	-99	-99	-99	-99	-99	-99	-99	-99	-99	-99	-99	-99	-99	-99	-99	-99	-99	-99	-99	-99	-99	-99	-99	-99	-99	-99	-99	-99
1088	19	12	1	2	-99	1	1	0	1	0	1	0	1	-99	-99	0	0	1	0	0	0	0	1	-99	0	0	0	1	1	1	1	0	0	0	0	0	0
1089	19	12	1	2	-99	1	1	0	1	0	1	0	1	-99	-99	0	0	1	0	0	0	0	1	-99	0	0	0	1	1	1	1	0	0	0	0	0	0
1090	19	12	1	2	-99	0	5	-99	-99	-99	-99	-99	-99	-99	-99	-99	-99	-99	-99	-99	-99	-99	-99	-99	-99	-99	-99	-99	-99	-99	-99	-99	-99	-99	-99	-99	-99
1091	19	12	1	2	-99	-99	-99	1	8	-99	-99	-99	-99	-99	-99	-99	-99	-99	-99	-99	-99	-99	-99	-99	-99	-99	-99	-99	-99	-99	-99	-99	-99	-99	-99	-99	-99
1092	19	12	1	2	-99	-99	-99	1	8	-99	-99	-99	-99	-99	-99	-99	-99	-99	-99	-99	-99	-99	-99	-99	-99	-99	-99	-99	-99	-99	-99	-99	-99	-99	-99	-99	-99
1093	19	12	1	2	-99	-99	-99	1	8	-99	-99	-99	-99	-99	-99	-99	-99	-99	-99	-99	-99	-99	-99	-99	-99	-99	-99	-99	-99	-99	-99	-99	-99	-99	-99	-99	-99
1094	19	12	1	2	-99	0	5	-99	-99	-99	-99	-99	-99	-99	-99	-99	-99	-99	-99	-99	-99	-99	-99	-99	-99	-99	-99	-99	-99	-99	-99	-99	-99	-99	-99	-99	-99
1095	19	12	1	2	-99	0	1	0	1	-99	-99	1	1	-99	-99	-99	-99	-99	0	-99	-99	0	1	-99	-99	-99	-99	-99	-99	-99	-99	-99	-99	-99	-99	-99	-99
1096	19	12	1	2	-99	1	5	0	5	-99	-99	1	1	-99	-99	-99	-99	-99	0	0	0	0	1	-99	0	0	0	1	1	1	1	0	0	1	1	0	0
1097	19	12	1	2	-99	1	5	0	5	-99	-99	1	1	-99	-99	-99	-99	-99	0	0	0	0	1	-99	0	0	0	1	1	1	1	0	0	1	1	0	0
1098	19	12	1	3	4	1	5	0	1	-99	-99	1	1	-99	-99	-99	-99	-99	-99	-99	-99	-99	-99	-99	-99	-99	-99	-99	-99	-99	-99	-99	-99	-99	-99	-99	-99
1099	19	12	1	3	4	1	5	0	1	-99	-99	0	1	-99	-99	-99	-99	-99	-99	-99	-99	-99	-99	-99	-99	-99	-99	-99	-99	-99	-99	-99	-99	-99	-99	-99	-99
1100	19	12	1	3	4	1	5	-99	-99	-99	-99	0	1	-99	-99	-99	-99	-99	-99	0	0	0	1	0	0	0	0	1	1	2	1	0	0	2	1	0	0
1101	19	12	1	3	2	0	5	-99	-99	-99	-99	0	1	-99	-99	-99	-99	-99	-99	-99	-99	-99	-99	-99	-99	-99	-99	-99	-99	-99	-99	-99	-99	-99	-99	-99	-99
1102	19	12	1	3	2	0	5	-99	-99	-99	-99	0	1	-99	-99	-99	-99	-99	-99	-99	-99	-99	-99	-99	-99	-99	-99	-99	-99	-99	-99	-99	-99	-99	-99	-99	-99
1103	19	12	1	3	2	1	5	-99	-99	-99	-99	0	1	-99	-99	-99	-99	-99	-99	0	0	0	1	-99	0	0	0	1	1	0	0	0	0	0	0	0	0
1104	19	12	1	3	2	0	5	-99	-99	-99	-99	0	1	-99	-99	-99	-99	-99	-99	-99	-99	-99	-99	-99	-99	-99	-99	-99	-99	-99	-99	-99	-99	-99	-99	-99	-99
1105	19	12	1	3	2	1	5	-99	-99	0	3	0	1	-99	-99	0	0	1	-99	-99	-99	-99	-99	-99	-99	-99	-99	-99	-99	-99	-99	-99	-99	-99	-99	-99	-99
1106	19	12	1	3	1	-99	-99	-99	-99	-99	-99	0	1	-99	-99	-99	-99	-99	0	0	0	0	1	-99	0	0	0	1	1	0	0	0	0	0	0	0	0
1107	20	1	1	2	-99	0	1	-99	-99	-99	-99	-99	-99	-99	-99	-99	-99	1	0	0	0	0	1	-99	0	0	0	1	1	3	1	0	0	3	1	0	0
1108	20	1	1	2	-99	1	1	0	1	-99	-99	0	1	3	1	-99	1	1	0	0	0	0	1	0	0	0	0	1	1	0	0	0	0	0	0	0	0
1109	20	1	1	2	-99	1	1	0	1	-99	-99	0	1	3	1	-99	1	1	0	0	0	0	1	0	0	0	0	1	1	0	0	0	0	0	0	0	0
1110	20	1	1	2	-99	1	1	0	1	-99	-99	0	1	3	1	-99	1	1	0	0	0	0	1	0	0	0	0	1	1	0	0	0	0	0	0	0	0
1111	20	1	1	2	-99	1	5	0	5	1	1	1	1	-99	-99	-99	-99	1	0	0	0	0	1	-99	0	0	0	1	1	3	1	0	0	0	0	0	0
1112	20	1	1	2	-99	1	5	0	5	-99	-99	-99	-99	-99	-99	-99	-99	1	1	1	1	1	1	-99	0	0	0	1	1	0	0	0	0	0	0	0	0
1113	20	1	1	2	-99	1	5	0	5	-99	-99	-99	-99	-99	-99	-99	-99	1	1	1	1	1	1	-99	0	0	0	1	1	0	0	0	0	0	0	0	0
1114	20	1	1	2	-99	1	1	-99	-99	0	1	-99	-99	-99	-99	-99	-99	-99	-99	0	0	0	1	-99	0	0	0	1	1	0	0	0	0	0	0	0	0
1115	20	1	1	2	-99	1	1	-99	-99	0	1	-99	-99	-99	-99	-99	-99	-99	-99	0	0	0	1	-99	0	0	0	1	1	0	0	0	0	0	0	0	0
1116	20	1	1	2	-99	1	1	0	1	1	1	0	1	-99	-99	-99	-99	-99	1	-99	-99	1	1	-99	-99	-99	-99	-99	-99	-99	-99	-99	-99	-99	-99	-99	-99
1117	20	1	1	2	-99	1	1	0	1	1	1	0	1	-99	-99	-99	-99	-99	1	-99	-99	1	1	-99	-99	-99	-99	-99	-99	-99	-99	-99	-99	-99	-99	-99	-99
1118	20	1	1	2	-99	-99	-99	0	8	-99	-99	-99	-99	-99	-99	-99	-99	-99	-99	-99	-99	-99	-99	-99	-99	-99	-99	-99	-99	-99	-99	-99	-99	-99	-99	-99	-99
1119	20	1	1	2	-99	-99	-99	0	8	-99	-99	-99	-99	-99	-99	-99	-99	-99	-99	-99	-99	-99	-99	-99	-99	-99	-99	-99	-99	-99	-99	-99	-99	-99	-99	-99	-99
1120	20	1	1	2	-99	-99	-99	0	8	-99	-99	-99	-99	-99	-99	-99	-99	-99	-99	-99	-99	-99	-99	-99	-99	-99	-99	-99	-99	-99	-99	-99	-99	-99	-99	-99	-99
1121	20	1	1	2	-99	-99	-99	0	8	-99	-99	-99	-99	-99	-99	-99	-99	-99	-99	-99	-99	-99	-99	-99	-99	-99	-99	-99	-99	-99	-99	-99	-99	-99	-99	-99	-99
1122	20	1	1	2	-99	1	1	0	1	0	1	-99	-99	-99	-99	-99	-99	-99	-99	-99	-99	-99	-99	-99	-99	-99	-99	-99	-99	-99	-99	-99	-99	-99	-99	-99	-99
1123	20	1	1	2	-99	1	1	0	1	0	1	-99	-99	-99	-99	-99	-99	-99	-99	-99	-99	-99	-99	-99	-99	-99	-99	-99	-99	-99	-99	-99	-99	-99	-99	-99	-99
1124	20	1	1	2	-99	0	5	-99	-99	0	3	-99	-99	-99	-99	-99	-99	-99	-99	-99	-99	-99	-99	-99	-99	-99	-99	-99	-99	-99	-99	-99	-99	-99	-99	-99	-99
1125	20	1	1	2	-99	0	5	-99	-99	0	3	-99	-99	-99	-99	-99	-99	-99	-99	-99	-99	-99	-99	-99	-99	-99	-99	-99	-99	-99	-99	-99	-99	-99	-99	-99	-99
1126	20	1	1	3	1	0	5	-99	-99	-99	-99	0	1	-99	-99	-99	-99	-99	-99	-99	-99	-99	-99	-99	-99	-99	-99	-99	-99	-99	-99	-99	-99	-99	-99	-99	-99
1127	20	1	1	3	2	0	5	-99	-99	0	3	0	1	-99	-99	-99	-99	-99	-99	0	0	0	1	-99	0	0	0	1	1	0	0	0	0	1	1	0	0
1128	20	1	1	3	2	0	5	-99	-99	0	3	0	1	3	1	-99	1	1	-99	0	0	0	1	-99	2	1	1	1	1	0	0	0	0	0	0	0	0
1129	20	2	1	2	-99	-99	-99	-99	-99	0	3	-99	-99	-99	-99	-99	-99	-99	-99	-99	-99	-99	-99	-99	-99	-99	-99	-99	-99	-99	-99	-99	-99	-99	-99	-99	-99
1130	20	2	1	2	-99	-99	-99	0	8	-99	-99	-99	-99	-99	-99	-99	-99	-99	-99	-99	-99	-99	-99	-99	-99	-99	-99	-99	-99	-99	-99	-99	-99	-99	-99	-99	-99
1131	20	2	1	3	4	0	5	0	1	-99	-99	0	1	3	1	-99	1	1	-99	0	0	0	1	-99	0	0	0	1	1	2	1	0	0	0	0	0	0
1132	20	2	1	3	4	0	5	0	1	-99	-99	0	1	3	1	-99	1	8	-99	-99	-99	-99	-99	-99	-99	-99	-99	-99	-99	-99	-99	-99	-99	-99	-99	-99	-99
1133	20	2	1	3	2	1	5	-99	-99	1	3	0	1	-99	-99	-99	-99	-99	-99	0	0	0	1	-99	0	0	0	1	1	0	0	0	0	2	1	3	1
1134	20	2	1	3	2	1	5	-99	-99	1	3	0	1	-99	-99	-99	-99	-99	-99	-99	-99	-99	-99	-99	-99	-99	-99	-99	-99	-99	-99	-99	-99	-99	-99	-99	-99
1135	20	2	1	3	2	1	5	-99	-99	0	3	-99	-99	-99	-99	-99	-99	-99	-99	-99	-99	-99	-99	-99	-99	-99	-99	-99	-99	-99	-99	-99	-99	-99	-99	-99	-99
1136	20	3	2	2	-99	0	1	0	1	0	1	-99	-99	-99	-99	0	0	1	0	-99	-99	0	1	0	-99	-99	0	1	-99	-99	-99	-99	-99	-99	-99	-99	-99
1137	20	3	2	2	-99	-99	-99	-99	-99	-99	-99	0	1	-99	-99	-99	-99	-99	-99	0	0	0	1	-99	0	0	0	1	1	0	0	0	0	0	0	0	0
1138	20	3	2	2	-99	-99	-99	-99	-99	-99	-99	0	1	-99	-99	-99	-99	-99	-99	0	0	0	1	-99	0	0	0	1	1	0	0	0	0	0	0	0	0
1139	20	3	2	2	-99	1	1	0	5	1	3	-99	-99	-99	-99	-99	-99	-99	-99	-99	-99	-99	-99	-99	-99	-99	-99	-99	-99	-99	-99	-99	-99	-99	-99	-99	-99
1140	20	3	2	2	-99	1	1	0	5	1	1	-99	-99	-99	-99	-99	-99	-99	-99	-99	-99	-99	-99	-99	-99	-99	-99	-99	-99	-99	-99	-99	-99	-99	-99	-99	-99
1141	20	3	2	2	-99	1	1	0	5	1	1	-99	-99	-99	-99	-99	-99	-99	-99	-99	-99	-99	-99	-99	-99	-99	-99	-99	-99	-99	-99	-99	-99	-99	-99	-99	-99
1142	20	3	2	2	-99	1	1	0	5	1	1	-99	-99	-99	-99	-99	-99	-99	-99	-99	-99	-99	-99	-99	-99	-99	-99	-99	-99	-99	-99	-99	-99	-99	-99	-99	-99
1143	20	3	2	2	-99	-99	-99	-99	-99	1	1	-99	-99	-99	-99	-99	-99	1	-99	0	0	0	1	-99	0	0	0	1	1	0	0	0	0	0	0	4	1
1144	20	3	2	2	-99	-99	-99	-99	-99	-99	-99	0	1	-99	-99	-99	-99	-99	-99	-99	-99	-99	-99	-99	-99	-99	-99	-99	-99	-99	-99	-99	-99	-99	-99	-99	-99
1145	20	3	2	2	-99	-99	-99	-99	-99	-99	-99	0	1	-99	-99	-99	-99	-99	-99	-99	-99	-99	-99	-99	-99	-99	-99	-99	-99	-99	-99	-99	-99	-99	-99	-99	-99
1146	20	3	2	2	-99	-99	-99	-99	-99	-99	-99	0	1	-99	-99	-99	-99	-99	-99	-99	-99	-99	-99	-99	-99	-99	-99	-99	-99	-99	-99	-99	-99	-99	-99	-99	-99
1147	20	3	2	3	2	-99	-99	0	1	0	3	0	1	-99	-99	-99	-99	-99	0	-99	-99	0	1	-99	-99	-99	-99	-99	-99	-99	-99	-99	-99	-99	-99	-99	-99
1148	20	4	2	2	-99	-99	-99	-99	-99	-99	-99	-99	-99	-99	-99	-99	-99	1	-99	0	0	0	1	-99	0	0	0	1	1	0	0	0	0	1	1	0	0
1149	20	4	2	2	-99	1	1	0	1	0	1	-99	-99	-99	-99	-99	-99	-99	-99	-99	-99	-99	-99	-99	-99	-99	-99	-99	-99	-99	-99	-99	-99	-99	-99	-99	-99
1150	20	4	2	2	-99	0	1	-99	-99	-99	-99	-99	-99	-99	-99	-99	-99	-99	-99	-99	-99	-99	-99	-99	-99	-99	-99	-99	-99	-99	-99	-99	-99	-99	-99	-99	-99
1151	20	4	2	2	-99	0	1	-99	-99	-99	-99	-99	-99	-99	-99	-99	-99	-99	0	-99	-99	0	1	-99	-99	-99	-99	-99	-99	-99	-99	-99	-99	-99	-99	-99	-99
1152	20	4	2	2	-99	1	1	0	1	0	1	-99	-99	-99	-99	-99	-99	-99	0	-99	-99	0	1	-99	-99	-99	-99	-99	-99	-99	-99	-99	-99	-99	-99	-99	-99
1153	20	4	2	2	-99	0	5	-99	-99	0	3	-99	-99	-99	-99	-99	-99	-99	-99	-99	-99	-99	-99	-99	-99	-99	-99	-99	-99	-99	-99	-99	-99	-99	-99	-99	-99
1154	20	4	2	2	-99	-99	-99	-99	-99	1	1	-99	-99	-99	-99	-99	-99	-99	-99	-99	-99	-99	-99	-99	-99	-99	-99	-99	-99	-99	-99	-99	-99	-99	-99	-99	-99
1155	20	4	2	2	-99	1	4	-99	-99	-99	-99	-99	-99	-99	-99	-99	-99	-99	-99	-99	-99	-99	-99	-99	-99	-99	-99	-99	-99	-99	-99	-99	-99	-99	-99	-99	-99
1156	20	4	2	2	-99	0	4	-99	-99	-99	-99	-99	-99	-99	-99	-99	-99	-99	-99	-99	-99	-99	-99	-99	-99	-99	-99	-99	-99	-99	-99	-99	-99	-99	-99	-99	-99
1157	20	4	2	2	-99	-99	-99	-99	-99	-99	-99	1	1	-99	-99	-99	-99	-99	-99	-99	-99	-99	-99	-99	-99	-99	-99	-99	-99	-99	-99	-99	-99	-99	-99	-99	-99
1158	20	4	2	3	1	1	5	-99	-99	-99	-99	-99	-99	-99	-99	-99	-99	-99	-99	-99	-99	-99	-99	-99	-99	-99	-99	-99	-99	-99	-99	-99	-99	-99	-99	-99	-99
1159	20	5	2	2	-99	1	1	-99	-99	0	1	-99	-99	-99	-99	-99	-99	-99	-99	-99	-99	-99	-99	-99	-99	-99	-99	-99	-99	-99	-99	-99	-99	-99	-99	-99	-99
1160	20	5	2	2	-99	1	1	-99	-99	0	1	-99	-99	-99	-99	-99	-99	-99	-99	-99	-99	-99	-99	-99	-99	-99	-99	-99	-99	-99	-99	-99	-99	-99	-99	-99	-99
1161	20	5	2	2	-99	-99	-99	-99	-99	0	1	-99	-99	-99	-99	-99	-99	-99	-99	-99	-99	-99	-99	-99	-99	-99	-99	-99	-99	-99	-99	-99	-99	-99	-99	-99	-99
1162	20	5	2	2	-99	0	1	-99	-99	-99	-99	-99	-99	-99	-99	-99	-99	-99	-99	-99	-99	-99	-99	-99	-99	-99	-99	-99	-99	-99	-99	-99	-99	-99	-99	-99	-99
1163	20	5	2	2	-99	0	4	-99	-99	-99	-99	-99	-99	-99	-99	-99	-99	-99	-99	-99	-99	-99	-99	-99	-99	-99	-99	-99	-99	-99	-99	-99	-99	-99	-99	-99	-99
1164	20	5	2	2	-99	0	4	-99	-99	-99	-99	1	1	-99	-99	0	0	1	-99	-99	-99	-99	-99	-99	-99	-99	-99	-99	-99	-99	-99	-99	-99	-99	-99	-99	-99
1165	20	5	2	2	-99	-99	-99	0	8	-99	-99	-99	-99	-99	-99	-99	-99	-99	-99	-99	-99	-99	-99	-99	-99	-99	-99	-99	-99	-99	-99	-99	-99	-99	-99	-99	-99
1166	20	5	2	2	-99	-99	-99	0	8	-99	-99	-99	-99	-99	-99	-99	-99	-99	-99	-99	-99	-99	-99	-99	-99	-99	-99	-99	-99	-99	-99	-99	-99	-99	-99	-99	-99
1167	20	5	2	2	-99	-99	-99	0	8	-99	-99	-99	-99	-99	-99	-99	-99	-99	-99	-99	-99	-99	-99	-99	-99	-99	-99	-99	-99	-99	-99	-99	-99	-99	-99	-99	-99
1168	20	5	2	2	-99	-99	-99	0	8	-99	-99	-99	-99	-99	-99	-99	-99	-99	-99	-99	-99	-99	-99	-99	-99	-99	-99	-99	-99	-99	-99	-99	-99	-99	-99	-99	-99
1169	20	5	2	2	-99	-99	-99	0	8	-99	-99	-99	-99	-99	-99	-99	-99	-99	-99	-99	-99	-99	-99	-99	-99	-99	-99	-99	-99	-99	-99	-99	-99	-99	-99	-99	-99
1170	20	5	2	2	-99	0	1	-99	-99	-99	-99	-99	-99	-99	-99	1	1	1	0	0	0	0	1	-99	0	0	0	1	1	3	1	0	0	0	0	3	1
1171	20	5	2	2	-99	-99	-99	-99	-99	0	1	-99	-99	-99	-99	-99	-99	-99	-99	-99	-99	-99	-99	-99	-99	-99	-99	-99	-99	-99	-99	-99	-99	-99	-99	-99	-99
1172	20	5	2	2	-99	1	1	0	1	1	1	0	1	-99	-99	1	1	1	-99	-99	-99	-99	-99	-99	-99	-99	-99	-99	-99	-99	-99	-99	-99	-99	-99	-99	-99
1173	20	5	2	2	-99	1	1	0	1	1	1	0	1	-99	-99	0	0	1	0	-99	-99	0	1	1	-99	-99	1	1	-99	-99	-99	-99	-99	-99	-99	-99	-99
1174	20	5	2	2	-99	1	4	-99	-99	-99	-99	-99	-99	-99	-99	-99	-99	-99	-99	-99	-99	-99	-99	-99	-99	-99	-99	-99	-99	-99	-99	-99	-99	-99	-99	-99	-99
1175	20	5	2	2	-99	1	4	-99	-99	-99	-99	-99	-99	-99	-99	-99	-99	-99	-99	-99	-99	-99	-99	-99	-99	-99	-99	-99	-99	-99	-99	-99	-99	-99	-99	-99	-99
1176	20	5	2	3	1	0	5	-99	-99	-99	-99	-99	-99	-99	-99	-99	-99	-99	-99	-99	-99	-99	-99	-99	-99	-99	-99	-99	-99	-99	-99	-99	-99	-99	-99	-99	-99
1177	20	5	2	3	1	0	5	-99	-99	-99	-99	-99	-99	-99	-99	-99	-99	-99	-99	-99	-99	-99	-99	-99	-99	-99	-99	-99	-99	-99	-99	-99	-99	-99	-99	-99	-99
1178	20	5	2	3	2	-99	-99	-99	-99	-99	-99	0	1	-99	-99	-99	-99	1	-99	0	0	0	1	-99	0	0	0	1	1	0	0	0	0	0	0	4	1
1179	20	5	2	3	2	0	5	-99	-99	-99	-99	-99	-99	-99	-99	-99	-99	-99	-99	-99	-99	-99	-99	-99	-99	-99	-99	-99	-99	-99	-99	-99	-99	-99	-99	-99	-99
1180	20	6	3	2	-99	-99	-99	-99	-99	0	1	-99	-99	3	1	-99	1	1	-99	-99	-99	-99	-99	-99	-99	-99	-99	-99	-99	-99	-99	-99	-99	-99	-99	-99	-99
1181	20	6	3	2	-99	-99	-99	-99	-99	0	1	1	1	-99	-99	0	0	1	0	0	0	0	1	1	0	0	1	1	1	0	0	0	0	0	0	3	1
1182	20	6	3	2	-99	-99	-99	-99	-99	0	1	0	1	-99	-99	0	0	1	-99	-99	-99	-99	-99	-99	-99	-99	-99	-99	-99	-99	-99	-99	-99	-99	-99	-99	-99
1183	20	6	3	2	-99	-99	-99	-99	-99	0	1	0	1	-99	-99	1	1	1	-99	-99	-99	-99	-99	0	-99	-99	0	1	-99	-99	-99	-99	-99	-99	-99	-99	-99
1184	20	6	3	2	-99	1	1	-99	-99	-99	-99	-99	-99	-99	-99	-99	-99	-99	-99	-99	-99	-99	-99	-99	-99	-99	-99	-99	-99	-99	-99	-99	-99	-99	-99	-99	-99
1185	20	6	3	2	-99	0	1	-99	-99	-99	-99	-99	-99	-99	-99	-99	-99	-99	-99	-99	-99	-99	-99	-99	-99	-99	-99	-99	-99	-99	-99	-99	-99	-99	-99	-99	-99
1186	20	6	3	3	1	1	5	-99	-99	-99	-99	-99	-99	-99	-99	-99	-99	-99	-99	-99	-99	-99	-99	-99	-99	-99	-99	-99	-99	-99	-99	-99	-99	-99	-99	-99	-99
1187	20	6	3	3	2	0	5	-99	-99	0	3	-99	-99	-99	-99	-99	-99	-99	-99	-99	-99	-99	-99	-99	-99	-99	-99	-99	-99	-99	-99	-99	-99	-99	-99	-99	-99
1188	20	6	3	3	2	0	5	-99	-99	0	3	-99	-99	-99	-99	-99	-99	-99	-99	-99	-99	-99	-99	-99	-99	-99	-99	-99	-99	-99	-99	-99	-99	-99	-99	-99	-99
1189	20	6	3	3	2	0	5	-99	-99	0	3	-99	-99	-99	-99	-99	-99	-99	-99	-99	-99	-99	-99	-99	-99	-99	-99	-99	-99	-99	-99	-99	-99	-99	-99	-99	-99
1190	20	6	3	3	2	-99	-99	-99	-99	0	3	-99	-99	-99	-99	-99	-99	-99	-99	-99	-99	-99	-99	-99	-99	-99	-99	-99	-99	-99	-99	-99	-99	-99	-99	-99	-99
1191	20	6	3	3	4	0	5	-99	-99	-99	-99	-99	-99	-99	-99	-99	-99	-99	-99	-99	-99	-99	-99	-99	-99	-99	-99	-99	-99	-99	-99	-99	-99	-99	-99	-99	-99
1192	20	7	3	1	-99	-99	-99	-99	-99	-99	-99	0	1	2	1	-99	1	1	-99	1	1	1	1	-99	0	0	0	1	1	0	0	0	0	0	0	0	0
1193	20	7	3	1	-99	-99	-99	-99	-99	-99	-99	0	1	1	1	-99	1	1	-99	3	1	1	1	-99	0	0	0	1	1	0	0	0	0	0	0	0	0
1194	20	7	3	2	-99	0	1	-99	1	1	1	-99	-99	-99	-99	-99	-99	-99	-99	0	0	0	1	-99	0	0	0	1	1	0	0	1	1	0	0	0	0
1195	20	7	3	2	-99	-99	-99	-99	-99	-99	-99	-99	-99	0	0	-99	0	1	-99	0	0	0	1	1	0	0	1	1	1	0	0	0	0	0	0	0	0
1196	20	7	3	2	-99	-99	-99	-99	-99	-99	-99	-99	-99	-99	-99	0	0	1	-99	0	0	0	1	1	0	0	1	1	1	0	0	0	0	0	0	0	0
1197	20	7	3	2	-99	-99	-99	-99	-99	-99	-99	-99	-99	-99	-99	0	0	1	-99	0	0	0	1	0	0	0	0	1	1	0	0	0	0	0	0	0	0
1198	20	7	3	2	-99	1	5	0	5	1	1	1	1	3	1	-99	1	1	-99	0	0	0	1	-99	0	0	0	1	1	3	1	0	0	2	1	0	0
1199	20	7	3	2	-99	0	5	1	5	1	1	1	1	3	1	-99	1	1	-99	0	0	0	1	-99	0	0	0	1	1	3	1	0	0	0	0	0	0
1200	20	7	3	3	1	1	5	0	1	0	3	-99	-99	-99	-99	-99	-99	-99	-99	-99	-99	-99	-99	-99	-99	-99	-99	-99	-99	-99	-99	-99	-99	-99	-99	-99	-99
1201	20	7	3	3	2	1	5	0	1	-99	-99	-99	-99	1	1	-99	1	1	-99	-99	-99	-99	-99	0	-99	-99	0	-99	-99	-99	-99	-99	-99	-99	-99	-99	-99
1202	20	7	3	3	2	1	5	0	1	-99	-99	-99	-99	2	1	-99	1	1	-99	-99	-99	-99	-99	0	-99	-99	0	-99	-99	-99	-99	-99	-99	-99	-99	-99	-99
1203	20	7	3	3	5	0	5	-99	-99	-99	-99	-99	-99	-99	-99	-99	-99	-99	-99	-99	-99	-99	-99	-99	-99	-99	-99	-99	-99	-99	-99	-99	-99	-99	-99	-99	-99
1204	20	8	3	2	-99	0	1	-99	1	-99	-99	-99	-99	-99	-99	-99	-99	-99	-99	0	0	0	1	-99	0	0	0	1	1	0	0	0	0	0	0	0	0
1205	20	8	3	2	-99	-99	-99	0	8	-99	-99	0	1	2	1	1	1	1	-99	0	0	0	1	-99	0	0	0	1	1	0	0	0	0	0	0	0	0
1206	20	8	3	2	-99	-99	-99	0	8	-99	-99	0	1	2	1	1	1	1	-99	0	0	0	1	-99	0	0	0	1	1	0	0	0	0	0	0	0	0
1207	20	8	3	2	-99	-99	-99	0	8	-99	-99	-99	-99	-99	-99	-99	-99	-99	-99	0	0	0	1	-99	0	0	0	1	1	0	0	0	0	0	0	0	0
1208	20	8	3	2	-99	-99	-99	0	8	-99	-99	-99	-99	-99	-99	-99	-99	-99	-99	0	0	0	1	-99	0	0	0	1	1	0	0	0	0	0	0	0	0
1209	20	8	3	2	-99	-99	-99	-99	-99	-99	-99	-99	-99	-99	-99	-99	-99	-99	-99	4	1	1	1	-99	0	0	0	1	1	0	0	0	0	0	0	0	0
1210	20	8	3	2	-99	-99	-99	-99	-99	-99	-99	0	1	-99	-99	-99	-99	-99	-99	0	0	0	1	-99	0	0	0	1	1	0	0	0	0	0	0	4	1
1211	20	8	3	2	-99	-99	-99	0	8	-99	-99	-99	-99	-99	-99	-99	-99	-99	-99	-99	-99	-99	-99	-99	-99	-99	-99	-99	-99	-99	-99	-99	-99	-99	-99	-99	-99
1212	20	8	3	2	-99	0	1	0	1	-99	-99	-99	-99	-99	-99	-99	-99	-99	1	0	0	1	1	-99	0	0	0	1	1	0	0	0	0	0	0	0	0
1213	20	8	3	2	-99	0	2	0	2	0	1	0	2	-99	-99	-99	-99	-99	0	0	0	0	2	-99	0	0	0	1	2	0	0	1	1	0	0	0	0
1214	20	8	3	2	-99	0	2	0	2	0	1	0	2	-99	-99	-99	-99	-99	0	0	0	0	2	-99	0	0	0	1	2	0	0	1	1	0	0	0	0
1215	20	8	3	3	2	1	5	-99	-99	0	3	0	1	-99	-99	-99	-99	-99	0	0	0	0	1	-99	0	0	0	1	1	0	0	1	1	0	0	0	0
1216	20	8	3	3	2	0	5	-99	-99	0	3	-99	-99	-99	-99	-99	-99	-99	-99	0	0	0	1	-99	0	0	0	1	1	0	0	0	0	2	1	0	0
1217	20	8	3	3	2	-99	-99	-99	-99	0	3	-99	-99	-99	-99	-99	-99	-99	-99	-99	-99	-99	-99	-99	-99	-99	-99	-99	-99	-99	-99	-99	-99	-99	-99	-99	-99
1218	20	8	3	3	2	-99	-99	-99	-99	0	3	-99	-99	-99	-99	-99	-99	-99	-99	-99	-99	-99	-99	-99	-99	-99	-99	-99	-99	-99	-99	-99	-99	-99	-99	-99	-99
1219	20	8	3	3	2	-99	-99	-99	-99	0	3	0	1	-99	-99	-99	-99	-99	-99	-99	-99	-99	-99	-99	-99	-99	-99	-99	-99	-99	-99	-99	-99	-99	-99	-99	-99
1220	20	8	3	3	-99	0	5	0	1	-99	-99	-99	-99	-99	-99	-99	-99	-99	-99	-99	-99	-99	-99	-99	-99	-99	-99	-99	-99	-99	-99	-99	-99	-99	-99	-99	-99
1221	20	9	4	2	-99	-99	-99	0	8	-99	-99	-99	-99	-99	-99	-99	-99	-99	-99	-99	-99	-99	-99	-99	-99	-99	-99	-99	-99	-99	-99	-99	-99	-99	-99	-99	-99
1222	20	9	4	2	-99	0	1	0	1	0	1	0	1	0	0	-99	0	1	-99	0	0	0	1	-99	0	0	0	1	1	0	0	0	0	0	0	0	0
1223	20	9	4	2	-99	0	1	0	1	0	1	0	1	0	0	-99	0	1	-99	0	0	0	1	-99	0	0	0	1	1	0	0	0	0	0	0	0	0
1224	20	9	4	2	-99	0	1	-99	-99	1	3	-99	-99	-99	-99	-99	-99	-99	-99	-99	-99	-99	-99	-99	-99	-99	-99	-99	-99	-99	-99	-99	-99	-99	-99	-99	-99
1225	20	9	4	2	-99	0	1	-99	1	0	1	-99	-99	-99	-99	-99	-99	-99	-99	0	0	0	1	-99	0	0	0	1	1	0	0	0	0	0	0	0	0
1226	20	9	4	2	-99	1	1	-99	1	-99	-99	0	1	-99	-99	-99	-99	-99	-99	0	0	0	1	0	0	0	0	1	1	0	0	0	0	0	0	0	0
1227	20	9	4	2	-99	0	1	-99	1	1	1	0	1	-99	-99	-99	-99	-99	0	0	0	0	1	-99	0	0	0	1	1	0	0	0	0	0	0	0	0
1228	20	9	4	3	4	1	5	-99	-99	-99	-99	1	1	-99	-99	-99	-99	-99	-99	-99	-99	-99	-99	-99	-99	-99	-99	-99	-99	-99	-99	-99	-99	-99	-99	-99	-99
1229	20	9	4	3	4	1	5	-99	-99	-99	-99	1	1	-99	-99	-99	-99	-99	-99	0	0	0	1	-99	0	0	0	1	1	2	1	0	0	0	0	0	0
1230	20	9	4	3	4	1	5	-99	-99	-99	-99	1	1	-99	-99	-99	-99	-99	0	0	0	0	1	0	0	0	0	1	1	3	1	0	0	0	0	0	0
1231	20	10	4	2	-99	1	1	0	8	1	1	-99	-99	0	0	-99	0	1	1	3	1	1	1	-99	0	0	0	1	1	0	0	0	0	0	0	0	0
1232	20	10	4	2	-99	0	1	-99	1	-99	-99	-99	-99	-99	-99	1	1	1	-99	0	0	0	1	1	0	0	1	1	1	0	0	0	0	0	0	0	0
1233	20	10	4	2	-99	0	1	-99	1	-99	-99	-99	-99	-99	-99	0	0	1	-99	0	0	0	1	1	0	0	1	1	1	0	0	0	0	0	0	0	0
1234	20	10	4	2	-99	0	1	-99	1	0	1	0	1	3	1	-99	1	1	-99	0	0	0	1	1	0	0	1	1	1	0	0	1	1	0	0	0	0
1235	20	10	4	2	-99	-99	-99	-99	-99	-99	-99	-99	-99	-99	-99	-99	-99	-99	-99	0	0	0	1	1	0	0	1	1	1	0	0	0	0	0	0	0	0
1236	20	10	4	2	-99	-99	-99	-99	-99	-99	-99	1	-99	-99	-99	1	1	1	-99	-99	-99	-99	-99	-99	-99	-99	-99	-99	-99	-99	-99	-99	-99	-99	-99	-99	-99
1237	20	10	4	2	-99	1	1	-99	1	1	1	-99	-99	-99	-99	-99	-99	-99	-99	-99	-99	-99	-99	-99	-99	-99	-99	-99	-99	-99	-99	-99	-99	-99	-99	-99	-99
1238	20	10	4	2	-99	1	1	-99	1	0	1	-99	-99	-99	-99	-99	-99	-99	-99	-99	-99	-99	-99	-99	-99	-99	-99	-99	-99	-99	-99	-99	-99	-99	-99	-99	-99
1239	20	10	4	3	4	0	5	0	1	-99	-99	0	1	3	1	-99	1	1	-99	0	0	0	1	0	0	0	0	1	1	3	1	0	0	3	1	0	0
1240	20	10	4	3	4	1	5	0	1	-99	-99	1	1	0	0	-99	0	1	0	0	0	0	1	0	0	0	0	1	1	3	1	0	0	1	1	0	0
1241	20	10	4	3	4	1	5	0	1	-99	-99	1	1	0	0	-99	0	1	-99	0	0	0	1	-99	0	0	0	1	1	0	0	0	0	0	0	0	0
1242	20	10	4	3	4	1	5	0	1	-99	-99	1	1	0	0	-99	0	1	0	0	0	0	1	-99	0	0	0	1	1	3	1	0	0	3	1	0	0
1243	20	10	4	3	2	-99	-99	-99	-99	0	3	1	1	0	0	-99	0	1	-99	0	0	0	1	-99	0	0	0	1	1	3	1	0	0	2	1	0	0
1244	20	10	4	3	2	-99	-99	-99	-99	1	3	0	1	0	0	-99	0	1	-99	0	0	0	1	-99	0	0	0	1	1	0	0	0	0	2	1	0	0
1245	20	11	4	2	-99	1	1	0	1	-99	-99	0	1	0	0	-99	0	1	0	0	0	0	1	-99	0	0	0	1	1	0	0	0	0	0	0	0	0
1246	20	11	4	2	-99	0	1	-99	1	-99	-99	-99	-99	-99	-99	-99	-99	-99	-99	-99	-99	-99	-99	-99	-99	-99	-99	-99	-99	-99	-99	-99	-99	-99	-99	-99	-99
1247	20	11	4	2	-99	0	1	-99	1	-99	-99	-99	-99	-99	-99	-99	-99	-99	-99	-99	-99	-99	-99	-99	-99	-99	-99	-99	-99	-99	-99	-99	-99	-99	-99	-99	-99
1248	20	11	4	2	-99	0	1	0	1	1	1	0	1	-99	-99	-99	-99	-99	-99	-99	-99	-99	-99	-99	-99	-99	-99	-99	-99	-99	-99	-99	-99	-99	-99	-99	-99
1249	20	11	4	2	-99	0	1	0	1	0	1	0	1	-99	-99	-99	-99	-99	-99	-99	-99	-99	-99	-99	-99	-99	-99	-99	-99	-99	-99	-99	-99	-99	-99	-99	-99
1250	20	11	4	2	-99	0	1	0	1	0	1	0	1	-99	-99	-99	-99	-99	-99	-99	-99	-99	-99	-99	-99	-99	-99	-99	-99	-99	-99	-99	-99	-99	-99	-99	-99
1251	20	11	4	2	-99	-99	-99	0	8	-99	-99	-99	-99	-99	-99	-99	-99	-99	-99	-99	-99	-99	-99	-99	-99	-99	-99	-99	-99	-99	-99	-99	-99	-99	-99	-99	-99
1252	20	11	4	2	-99	-99	-99	0	8	-99	-99	-99	-99	-99	-99	-99	-99	-99	-99	-99	-99	-99	-99	-99	-99	-99	-99	-99	-99	-99	-99	-99	-99	-99	-99	-99	-99
1253	20	11	4	2	-99	-99	-99	0	8	-99	-99	-99	-99	-99	-99	-99	-99	-99	-99	-99	-99	-99	-99	-99	-99	-99	-99	-99	-99	-99	-99	-99	-99	-99	-99	-99	-99
1254	20	11	4	2	-99	-99	-99	0	8	-99	-99	-99	-99	-99	-99	-99	-99	-99	-99	-99	-99	-99	-99	-99	-99	-99	-99	-99	-99	-99	-99	-99	-99	-99	-99	-99	-99
1255	20	11	4	2	-99	0	1	-99	1	0	1	-99	-99	-99	-99	-99	-99	-99	-99	0	0	0	1	1	0	0	1	1	1	0	0	0	0	0	0	0	0
1256	20	11	4	3	4	0	5	-99	-99	-99	-99	-99	-99	-99	-99	-99	-99	-99	-99	-99	-99	-99	-99	-99	-99	-99	-99	-99	-99	-99	-99	-99	-99	-99	-99	-99	-99
1257	20	11	4	3	4	0	5	-99	-99	-99	-99	-99	-99	-99	-99	-99	-99	-99	-99	-99	-99	-99	-99	-99	-99	-99	-99	-99	-99	-99	-99	-99	-99	-99	-99	-99	-99
1258	20	11	4	3	2	-99	-99	-99	-99	-99	-99	1	1	-99	-99	-99	-99	-99	-99	-99	-99	-99	-99	-99	-99	-99	-99	-99	-99	-99	-99	-99	-99	-99	-99	-99	-99
1259	20	12	1	2	-99	-99	-99	-99	-99	-99	-99	-99	-99	-99	-99	-99	-99	-99	0	0	0	0	1	0	0	0	0	1	1	0	0	0	0	2	1	0	0
1260	20	12	1	2	-99	1	1	0	1	0	1	1	1	-99	-99	-99	-99	-99	0	-99	-99	0	1	-99	-99	-99	-99	-99	-99	-99	-99	-99	-99	-99	-99	-99	-99
1261	20	12	1	2	-99	-99	-99	-99	-99	-99	-99	-99	-99	-99	-99	-99	-99	-99	-99	0	0	0	1	-99	0	0	0	1	1	0	0	0	0	1	1	0	0
1262	20	12	1	2	-99	-99	-99	-99	-99	-99	-99	-99	-99	-99	-99	-99	-99	-99	-99	0	0	0	1	-99	0	0	0	1	1	0	0	0	0	4	1	0	0
1263	20	12	1	3	4	1	5	0	1	0	3	-99	-99	-99	-99	-99	-99	-99	-99	0	0	0	1	-99	0	0	0	1	1	3	1	0	0	0	0	0	0
1264	20	12	1	3	4	1	5	0	1	0	3	-99	-99	-99	-99	-99	-99	-99	-99	-99	-99	-99	-99	-99	-99	-99	-99	-99	-99	-99	-99	-99	-99	-99	-99	-99	-99
1265	20	12	1	3	2	1	5	0	1	1	3	1	1	3	1	-99	1	1	-99	0	0	0	1	-99	0	0	0	1	1	0	0	0	0	2	1	0	0
1266	20	12	1	3	2	1	5	0	1	1	3	0	1	-99	-99	-99	-99	-99	-99	0	0	0	1	-99	0	0	0	1	1	2	1	0	0	0	0	0	0
1267	20	12	1	3	2	1	5	0	1	1	3	-99	-99	-99	-99	-99	-99	-99	-99	0	0	0	1	-99	0	0	0	1	1	2	1	0	0	1	1	0	0
1268	20	12	1	3	2	1	5	0	1	1	3	0	1	-99	-99	-99	-99	-99	-99	0	0	0	1	-99	0	0	0	1	1	3	1	0	0	2	1	0	0
1269	20	12	1	3	2	1	5	0	1	1	3	-99	-99	-99	-99	-99	-99	-99	-99	-99	-99	-99	-99	-99	-99	-99	-99	-99	-99	-99	-99	-99	-99	-99	-99	-99	-99
1270	20	12	1	3	2	1	5	0	1	0	3	0	1	-99	-99	-99	-99	-99	-99	0	0	0	1	1	0	0	1	1	1	0	0	0	0	3	1	0	0
1271	20	12	1	3	2	0	5	0	1	0	3	1	1	-99	-99	-99	-99	-99	-99	0	0	0	1	-99	0	0	0	1	1	0	0	0	0	0	0	0	0
1272	20	12	1	3	2	0	5	0	1	0	3	1	1	-99	-99	-99	-99	-99	-99	0	0	0	1	-99	0	0	0	1	1	0	0	0	0	3	1	0	0
1273	20	12	1	3	2	0	5	0	1	0	3	-99	-99	-99	-99	-99	-99	-99	-99	0	0	0	1	-99	0	0	0	1	1	0	0	0	0	0	0	0	0
1274	20	12	1	3	-99	-99	-99	-99	-99	1	3	0	1	-99	-99	-99	-99	-99	-99	-99	-99	-99	-99	-99	-99	-99	-99	-99	-99	-99	-99	-99	-99	-99	-99	-99	-99
1275	20	12	1	3	4	-99	-99	-99	-99	0	3	0	1	-99	-99	-99	-99	-99	-99	-99	-99	-99	-99	-99	-99	-99	-99	-99	-99	-99	-99	-99	-99	-99	-99	-99	-99
1276	21	1	1	1	-99	0	5	0	5	-99	-99	1	1	-99	-99	-99	-99	-99	-99	0	0	0	1	-99	0	0	0	1	1	0	0	2	1	3	1	0	0
1277	21	1	1	1	-99	0	5	0	5	-99	-99	0	1	-99	-99	-99	-99	-99	-99	0	0	0	1	-99	0	0	0	1	1	0	0	2	1	3	1	0	0
1278	21	1	1	1	-99	-99	-99	0	1	-99	-99	1	1	-99	-99	-99	-99	-99	-99	0	0	0	1	-99	0	0	0	1	1	0	0	2	1	2	1	0	0
1279	21	1	1	1	-99	-99	-99	0	1	-99	-99	1	1	-99	-99	-99	-99	-99	-99	0	0	0	1	-99	0	0	0	1	1	0	0	2	1	2	1	0	0
1280	21	1	1	2	-99	-99	-99	-99	-99	-99	-99	0	1	-99	-99	-99	-99	-99	-99	-99	-99	-99	-99	-99	-99	-99	-99	-99	-99	-99	-99	-99	-99	-99	-99	-99	-99
1281	21	1	1	2	-99	1	1	0	1	-99	-99	-99	-99	-99	-99	-99	-99	-99	-99	-99	-99	-99	-99	-99	-99	-99	-99	-99	-99	-99	-99	-99	-99	-99	-99	-99	-99
1282	21	1	1	2	-99	1	1	-99	1	-99	-99	-99	-99	-99	-99	0	0	1	-99	0	0	0	1	1	3	1	1	1	1	0	0	0	0	0	0	0	0
1283	21	1	1	2	-99	0	1	0	1	-99	-99	-99	-99	-99	-99	-99	-99	-99	-99	0	0	0	1	-99	0	0	0	1	1	0	0	3	1	0	0	0	0
1284	21	1	1	2	-99	0	1	0	1	1	1	0	1	-99	-99	-99	-99	-99	0	0	0	0	1	-99	1	1	1	1	1	0	0	0	0	1	1	0	0
1285	21	1	1	2	-99	0	1	1	1	1	1	0	1	-99	-99	-99	-99	-99	0	0	0	0	1	-99	1	1	1	1	1	0	0	0	0	1	1	0	0
1286	21	1	1	2	-99	1	1	-99	1	-99	-99	-99	-99	-99	-99	-99	-99	-99	-99	-99	-99	-99	-99	-99	-99	-99	-99	-99	-99	-99	-99	-99	-99	-99	-99	-99	-99
1287	21	1	1	2	-99	1	1	0	1	0	1	1	1	-99	-99	0	0	1	0	0	0	0	1	1	0	0	1	1	1	0	0	0	0	0	0	0	0
1288	21	1	1	2	-99	-99	-99	-99	-99	-99	-99	0	1	-99	-99	-99	-99	-99	-99	0	0	0	1	-99	0	0	0	1	1	0	0	0	0	0	0	0	0
1289	21	1	1	2	-99	-99	-99	0	1	-99	-99	1	1	-99	-99	-99	-99	-99	0	-99	-99	0	1	-99	-99	-99	-99	-99	-99	-99	-99	-99	-99	-99	-99	-99	-99
1290	21	1	1	2	-99	-99	-99	-99	-99	0	3	-99	-99	-99	-99	-99	-99	-99	-99	-99	-99	-99	-99	-99	-99	-99	-99	-99	-99	-99	-99	-99	-99	-99	-99	-99	-99
1291	21	1	1	2	-99	-99	-99	-99	-99	0	3	-99	-99	-99	-99	-99	-99	-99	-99	-99	-99	-99	-99	-99	-99	-99	-99	-99	-99	-99	-99	-99	-99	-99	-99	-99	-99
1292	21	1	1	3	2	1	5	0	1	-99	-99	1	1	0	0	-99	0	1	-99	0	0	0	1	1	0	0	1	1	1	3	1	0	0	3	1	0	0
1293	21	1	1	3	4	0	5	0	1	1	3	-99	-99	-99	-99	-99	-99	-99	-99	-99	-99	-99	-99	-99	-99	-99	-99	-99	-99	-99	-99	-99	-99	-99	-99	-99	-99
1294	21	1	1	3	4	1	5	0	1	1	3	-99	-99	2	1	-99	1	1	-99	0	0	0	1	0	0	0	0	1	1	0	0	0	0	0	0	0	0
1295	21	1	1	3	2	0	5	0	1	-99	-99	0	1	-99	-99	-99	-99	-99	-99	0	0	0	1	-99	0	0	0	1	1	0	0	0	0	0	0	3	1
1296	21	1	1	3	2	-99	-99	-99	-99	0	3	-99	-99	-99	-99	-99	-99	-99	-99	-99	-99	-99	-99	-99	-99	-99	-99	-99	-99	-99	-99	-99	-99	-99	-99	-99	-99
1297	21	1	1	3	2	-99	-99	-99	-99	0	3	-99	-99	-99	-99	-99	-99	-99	-99	-99	-99	-99	-99	-99	-99	-99	-99	-99	-99	-99	-99	-99	-99	-99	-99	-99	-99
1298	21	1	1	3	2	1	5	0	1	-99	-99	1	1	0	0	-99	0	1	-99	0	0	0	1	-99	0	0	0	1	1	4	1	0	0	0	0	0	0
1299	21	1	1	3	2	1	5	0	1	-99	-99	1	1	0	0	-99	0	1	-99	0	0	0	1	-99	0	0	0	1	1	0	0	0	0	3	1	0	0
1300	21	1	1	3	2	1	5	0	1	-99	-99	1	1	-99	-99	-99	-99	-99	-99	0	0	0	1	1	2	1	1	1	1	0	0	0	0	0	0	0	0
1301	21	2	1	1	-99	0	5	0	5	-99	-99	0	1	3	1	-99	1	1	-99	-99	-99	-99	-99	-99	-99	-99	-99	-99	-99	-99	-99	-99	-99	-99	-99	-99	-99
1302	21	2	1	1	-99	0	5	0	5	-99	-99	0	1	3	1	-99	1	1	-99	-99	-99	-99	-99	-99	-99	-99	-99	-99	-99	-99	-99	-99	-99	-99	-99	-99	-99
1303	21	2	1	1	-99	-99	-99	-99	-99	0	3	0	1	3	1	-99	1	1	-99	-99	-99	-99	-99	-99	-99	-99	-99	-99	-99	-99	-99	-99	-99	-99	-99	-99	-99
1304	21	2	1	1	-99	-99	-99	-99	-99	0	3	-99	-99	-99	-99	-99	-99	-99	-99	-99	-99	-99	-99	-99	-99	-99	-99	-99	-99	-99	-99	-99	-99	-99	-99	-99	-99
1305	21	2	1	2	-99	-99	-99	-99	-99	0	3	-99	-99	-99	-99	-99	-99	-99	-99	-99	-99	-99	-99	-99	-99	-99	-99	-99	-99	-99	-99	-99	-99	-99	-99	-99	-99
1306	21	2	1	2	-99	-99	-99	-99	-99	0	3	-99	-99	-99	-99	-99	-99	-99	-99	-99	-99	-99	-99	-99	-99	-99	-99	-99	-99	-99	-99	-99	-99	-99	-99	-99	-99
1307	21	2	1	3	4	0	5	-99	-99	-99	-99	-99	-99	-99	-99	-99	-99	-99	-99	-99	-99	-99	-99	-99	-99	-99	-99	-99	-99	-99	-99	-99	-99	-99	-99	-99	-99
1308	21	2	1	3	2	0	5	0	1	0	3	-99	-99	-99	-99	-99	-99	-99	-99	-99	-99	-99	-99	-99	-99	-99	-99	-99	-99	-99	-99	-99	-99	-99	-99	-99	-99
1309	21	2	1	3	2	0	5	0	1	0	3	-99	-99	-99	-99	-99	-99	-99	-99	-99	-99	-99	-99	-99	-99	-99	-99	-99	-99	-99	-99	-99	-99	-99	-99	-99	-99
1310	21	2	1	3	2	1	5	1	1	0	3	-99	-99	-99	-99	-99	-99	-99	-99	-99	-99	-99	-99	-99	-99	-99	-99	-99	-99	-99	-99	-99	-99	-99	-99	-99	-99
1311	21	3	2	2	-99	0	1	0	1	-99	-99	-99	-99	-99	-99	-99	-99	-99	-99	3	1	1	1	0	0	0	0	1	1	0	0	0	0	0	0	0	0
1312	21	3	2	2	-99	-99	-99	-99	-99	-99	-99	-99	-99	-99	-99	-99	-99	-99	-99	0	0	0	1	-99	0	0	0	1	1	0	0	0	0	3	1	0	0
1313	21	3	2	2	-99	-99	-99	-99	-99	-99	-99	-99	-99	-99	-99	-99	-99	-99	-99	0	0	0	1	-99	0	0	0	1	1	0	0	0	0	3	1	0	0
1314	21	3	2	2	-99	0	4	-99	-99	-99	-99	-99	-99	-99	-99	-99	-99	-99	-99	-99	-99	-99	-99	-99	-99	-99	-99	-99	-99	-99	-99	-99	-99	-99	-99	-99	-99
1315	21	3	2	2	-99	0	4	-99	-99	-99	-99	-99	-99	-99	-99	-99	-99	-99	-99	-99	-99	-99	-99	-99	-99	-99	-99	-99	-99	-99	-99	-99	-99	-99	-99	-99	-99
1316	21	3	2	2	-99	0	1	-99	1	-99	-99	-99	-99	-99	-99	-99	-99	-99	-99	0	0	0	1	-99	0	0	0	1	1	0	0	0	0	0	0	0	0
1317	21	3	2	2	-99	1	1	-99	1	-99	-99	-99	-99	-99	-99	-99	-99	-99	-99	0	0	0	1	-99	0	0	0	1	1	0	0	0	0	0	0	0	0
1318	21	3	2	2	-99	-99	-99	-99	-99	0	3	-99	-99	-99	-99	-99	-99	-99	-99	0	0	0	1	-99	0	0	0	1	1	0	0	0	0	0	0	0	0
1319	21	3	2	2	-99	-99	-99	-99	-99	0	3	-99	-99	-99	-99	-99	-99	-99	-99	0	0	0	1	-99	0	0	0	1	1	0	0	0	0	0	0	0	0
1320	21	3	2	2	-99	0	1	-99	1	1	1	-99	-99	-99	-99	-99	-99	-99	-99	0	0	0	1	-99	0	0	0	1	1	1	1	1	1	0	0	0	0
1321	21	3	2	2	-99	0	1	-99	1	-99	-99	-99	-99	-99	-99	-99	-99	-99	-99	0	0	0	1	-99	0	0	0	1	1	0	0	0	0	2	1	0	0
1322	21	3	2	2	-99	-99	-99	-99	-99	1	3	-99	-99	-99	-99	-99	-99	-99	-99	0	0	0	1	-99	0	0	0	1	1	0	0	0	0	2	1	0	0
1323	21	3	2	2	-99	1	1	-99	1	0	1	-99	-99	-99	-99	-99	-99	-99	-99	0	0	0	1	-99	0	0	0	1	1	0	0	0	0	3	1	0	0
1324	21	3	2	2	-99	1	1	-99	1	0	1	-99	-99	-99	-99	-99	-99	-99	-99	0	0	0	1	-99	0	0	0	1	1	0	0	0	0	3	1	0	0
1325	21	3	2	2	-99	-99	-99	-99	-99	-99	-99	1	1	-99	-99	-99	-99	-99	-99	0	0	0	1	-99	0	0	0	1	1	1	1	0	0	0	0	0	0
1326	21	3	2	3	4	1	5	0	1	-99	-99	-99	-99	1	1	-99	1	1	-99	0	0	0	1	-99	0	0	0	1	1	2	1	0	0	1	1	0	0
1327	21	3	2	3	4	1	5	0	1	-99	-99	-99	-99	0	0	-99	0	1	-99	0	0	0	1	-99	0	0	0	1	1	2	1	0	0	0	0	0	0
1328	21	3	2	3	4	1	5	0	1	-99	-99	-99	-99	0	0	-99	0	1	-99	0	0	0	1	1	0	0	1	1	1	0	0	0	0	0	0	0	0
1329	21	3	2	3	4	1	5	0	1	-99	-99	-99	-99	1	1	-99	1	1	-99	0	0	0	1	-99	0	0	0	1	1	3	1	0	0	2	1	0	0
1330	21	3	2	3	4	1	5	0	1	-99	-99	-99	-99	-99	-99	-99	-99	-99	-99	-99	-99	-99	-99	-99	-99	-99	-99	-99	-99	-99	-99	-99	-99	-99	-99	-99	-99
1331	21	3	2	3	4	1	5	0	1	-99	-99	-99	-99	-99	-99	-99	-99	-99	-99	-99	-99	-99	-99	-99	-99	-99	-99	-99	-99	-99	-99	-99	-99	-99	-99	-99	-99
1332	21	3	2	3	1	0	5	-99	-99	0	3	-99	-99	-99	-99	-99	-99	-99	-99	-99	-99	-99	-99	-99	-99	-99	-99	-99	-99	-99	-99	-99	-99	-99	-99	-99	-99
1333	21	3	2	3	1	0	5	-99	-99	0	3	-99	-99	-99	-99	-99	-99	-99	-99	-99	-99	-99	-99	-99	-99	-99	-99	-99	-99	-99	-99	-99	-99	-99	-99	-99	-99
1334	21	3	2	3	1	0	5	-99	-99	-99	-99	-99	-99	-99	-99	-99	-99	-99	-99	-99	-99	-99	-99	-99	-99	-99	-99	-99	-99	-99	-99	-99	-99	-99	-99	-99	-99
1335	21	3	2	3	1	0	5	-99	-99	-99	-99	-99	-99	-99	-99	-99	-99	-99	-99	-99	-99	-99	-99	-99	-99	-99	-99	-99	-99	-99	-99	-99	-99	-99	-99	-99	-99
1336	21	3	2	3	2	1	5	0	1	0	3	1	1	-99	-99	-99	-99	-99	-99	-99	-99	-99	-99	-99	-99	-99	-99	-99	-99	-99	-99	-99	-99	-99	-99	-99	-99
1337	21	3	2	3	2	1	5	0	1	0	3	1	1	-99	-99	-99	-99	-99	-99	0	0	0	1	-99	2	1	1	1	1	0	0	0	0	0	0	0	0
1338	21	3	2	3	2	1	5	0	1	0	3	0	1	-99	-99	-99	-99	-99	-99	0	0	0	1	-99	0	0	0	1	1	0	0	1	1	1	1	0	0
1339	21	3	2	3	-99	1	5	-99	-99	1	3	-99	-99	-99	-99	-99	-99	-99	-99	0	0	0	1	-99	0	0	0	1	1	0	0	0	0	0	0	0	0
1340	21	3	2	3	4	1	5	-99	-99	1	3	0	1	3	1	-99	1	1	-99	0	0	0	1	-99	0	0	0	1	1	0	0	0	0	0	0	0	0
1341	21	3	2	3	3	0	5	-99	-99	0	3	0	1	3	1	-99	1	1	-99	0	0	0	1	-99	0	0	0	1	1	0	0	0	0	1	1	0	0
1342	21	3	2	3	3	0	5	-99	-99	0	3	-99	-99	-99	-99	-99	-99	-99	-99	0	0	0	1	-99	0	0	0	1	1	0	0	0	0	0	0	3	1
1343	21	4	2	2	-99	-99	-99	-99	-99	-99	-99	0	1	-99	-99	-99	-99	-99	-99	0	0	0	1	-99	0	0	0	1	1	0	0	0	0	0	0	0	0
1344	21	4	2	2	-99	-99	-99	-99	-99	-99	-99	0	1	-99	-99	-99	-99	-99	-99	0	0	0	1	-99	0	0	0	1	1	0	0	0	0	0	0	0	0
1345	21	4	2	2	-99	0	4	-99	-99	-99	-99	-99	-99	-99	-99	-99	-99	-99	-99	-99	-99	-99	-99	-99	-99	-99	-99	-99	-99	-99	-99	-99	-99	-99	-99	-99	-99
1346	21	4	2	2	-99	-99	-99	-99	-99	0	3	-99	-99	-99	-99	-99	-99	-99	-99	-99	-99	-99	-99	-99	-99	-99	-99	-99	-99	-99	-99	-99	-99	-99	-99	-99	-99
1347	21	4	2	2	-99	0	4	-99	-99	-99	-99	-99	-99	-99	-99	-99	-99	-99	-99	-99	-99	-99	-99	-99	-99	-99	-99	-99	-99	-99	-99	-99	-99	-99	-99	-99	-99
1348	21	4	2	2	-99	0	4	-99	-99	-99	-99	-99	-99	-99	-99	-99	-99	-99	-99	-99	-99	-99	-99	-99	-99	-99	-99	-99	-99	-99	-99	-99	-99	-99	-99	-99	-99
1349	21	4	2	2	-99	1	1	-99	1	1	1	0	1	-99	-99	-99	-99	-99	-99	-99	-99	-99	-99	-99	-99	-99	-99	-99	-99	-99	-99	-99	-99	-99	-99	-99	-99
1350	21	4	2	2	-99	-99	-99	-99	-99	1	3	0	1	-99	-99	-99	-99	-99	-99	-99	-99	-99	-99	-99	-99	-99	-99	-99	-99	-99	-99	-99	-99	-99	-99	-99	-99
1351	21	4	2	2	-99	1	1	0	8	0	3	-99	-99	-99	-99	-99	-99	-99	1	0	0	1	1	-99	0	0	0	1	1	0	0	0	0	1	1	0	0
1352	21	4	2	2	-99	-99	-99	0	8	-99	-99	-99	-99	-99	-99	-99	-99	-99	-99	-99	-99	-99	-99	-99	-99	-99	-99	-99	-99	-99	-99	-99	-99	-99	-99	-99	-99
1353	21	4	2	2	-99	-99	-99	-99	-99	0	3	-99	-99	-99	-99	-99	-99	-99	-99	0	0	0	1	-99	0	0	0	1	1	0	0	0	0	0	0	3	1
1354	21	4	2	2	-99	-99	-99	-99	-99	0	3	-99	-99	-99	-99	-99	-99	-99	-99	0	0	0	1	-99	0	0	0	1	1	0	0	0	0	0	0	3	1
1355	21	4	2	2	-99	0	1	-99	1	-99	-99	-99	-99	-99	-99	-99	-99	-99	-99	0	0	0	1	-99	0	0	0	1	1	0	0	0	0	2	1	0	0
1356	21	4	2	2	-99	-99	-99	-99	-99	1	3	-99	-99	-99	-99	-99	-99	-99	-99	0	0	0	1	-99	0	0	0	1	1	0	0	0	0	2	1	0	0
1357	21	4	2	3	2	0	5	0	1	-99	-99	-99	-99	-99	-99	-99	-99	-99	-99	-99	-99	-99	-99	-99	-99	-99	-99	-99	-99	-99	-99	-99	-99	-99	-99	-99	-99
1358	21	4	2	3	2	0	5	0	1	-99	-99	-99	-99	-99	-99	-99	-99	-99	-99	-99	-99	-99	-99	-99	-99	-99	-99	-99	-99	-99	-99	-99	-99	-99	-99	-99	-99
1359	21	4	2	3	2	1	5	1	1	-99	-99	-99	-99	3	1	-99	1	1	-99	0	0	0	1	-99	0	0	0	1	1	0	0	0	0	3	1	0	0
1360	21	4	2	3	2	1	5	1	1	-99	-99	1	1	3	1	-99	1	1	-99	0	0	0	1	-99	0	0	0	1	1	0	0	0	0	1	1	0	0
1361	21	4	2	3	2	1	5	1	1	-99	-99	-99	-99	3	1	-99	1	1	-99	0	0	0	1	1	0	0	1	1	1	0	0	0	0	3	1	0	0
1362	21	4	2	3	2	1	5	-99	-99	1	3	-99	-99	-99	-99	-99	-99	-99	-99	-99	-99	-99	-99	-99	-99	-99	-99	-99	-99	-99	-99	-99	-99	-99	-99	-99	-99
1363	21	4	2	3	-99	0	5	-99	-99	0	3	-99	-99	-99	-99	-99	-99	-99	-99	-99	-99	-99	-99	-99	-99	-99	-99	-99	-99	-99	-99	-99	-99	-99	-99	-99	-99
1364	21	4	2	3	-99	0	5	-99	-99	0	3	-99	-99	-99	-99	-99	-99	-99	-99	-99	-99	-99	-99	-99	-99	-99	-99	-99	-99	-99	-99	-99	-99	-99	-99	-99	-99
1365	21	4	2	3	-99	0	5	-99	-99	-99	-99	-99	-99	-99	-99	-99	-99	-99	-99	-99	-99	-99	-99	-99	-99	-99	-99	-99	-99	-99	-99	-99	-99	-99	-99	-99	-99
1366	21	4	2	3	2	-99	-99	-99	-99	0	3	-99	-99	-99	-99	-99	-99	-99	-99	-99	-99	-99	-99	-99	-99	-99	-99	-99	-99	-99	-99	-99	-99	-99	-99	-99	-99
1367	21	4	2	3	2	-99	-99	-99	-99	0	3	-99	-99	-99	-99	-99	-99	-99	-99	-99	-99	-99	-99	-99	-99	-99	-99	-99	-99	-99	-99	-99	-99	-99	-99	-99	-99
1368	21	4	2	3	2	-99	-99	-99	-99	0	3	0	1	0	0	-99	0	1	-99	0	0	0	1	-99	0	0	0	1	1	0	0	3	1	0	0	0	0
1369	21	4	2	3	2	-99	-99	-99	-99	0	3	-99	-99	3	1	-99	1	1	-99	0	0	0	1	-99	0	0	0	1	1	0	0	1	1	0	0	0	0
1370	21	4	2	3	2	-99	-99	-99	-99	0	3	-99	-99	-99	-99	-99	-99	-99	-99	-99	-99	-99	-99	-99	-99	-99	-99	-99	-99	-99	-99	-99	-99	-99	-99	-99	-99
1371	21	4	2	3	2	-99	-99	-99	-99	0	3	-99	-99	-99	-99	-99	-99	-99	-99	-99	-99	-99	-99	-99	-99	-99	-99	-99	-99	-99	-99	-99	-99	-99	-99	-99	-99
1372	21	4	2	3	4	1	5	0	1	-99	-99	0	1	-99	-99	-99	-99	-99	-99	0	0	0	1	-99	0	0	0	1	1	0	0	0	0	3	1	0	0
1373	21	4	2	3	4	1	5	0	1	-99	-99	-99	-99	-99	-99	-99	-99	-99	-99	-99	-99	-99	-99	-99	-99	-99	-99	-99	-99	-99	-99	-99	-99	-99	-99	-99	-99
1374	21	4	2	3	2	0	5	-99	-99	-99	-99	-99	-99	-99	-99	-99	-99	-99	-99	-99	-99	-99	-99	-99	-99	-99	-99	-99	-99	-99	-99	-99	-99	-99	-99	-99	-99
1375	21	4	2	3	2	0	5	-99	-99	-99	-99	-99	-99	-99	-99	-99	-99	-99	-99	-99	-99	-99	-99	-99	-99	-99	-99	-99	-99	-99	-99	-99	-99	-99	-99	-99	-99
1376	21	4	2	3	2	0	5	-99	-99	-99	-99	-99	-99	-99	-99	-99	-99	-99	-99	-99	-99	-99	-99	-99	-99	-99	-99	-99	-99	-99	-99	-99	-99	-99	-99	-99	-99
1377	21	5	2	2	-99	0	1	-99	1	-99	-99	-99	-99	-99	-99	-99	-99	-99	-99	0	0	0	1	-99	0	0	0	1	1	0	0	0	0	0	0	0	0
1378	21	5	2	2	-99	-99	-99	-99	-99	1	3	-99	-99	-99	-99	-99	-99	-99	-99	0	0	0	1	-99	0	0	0	1	1	0	0	0	0	0	0	0	0
1379	21	5	2	2	-99	0	1	-99	1	-99	-99	0	1	-99	-99	-99	-99	-99	-99	0	0	0	1	1	0	0	1	1	1	0	0	0	0	3	1	0	0
1380	21	5	2	2	-99	-99	-99	-99	-99	1	3	0	1	-99	-99	-99	-99	-99	-99	0	0	0	1	1	0	0	1	1	1	0	0	0	0	3	1	0	0
1381	21	5	2	2	-99	0	1	-99	1	-99	-99	-99	-99	-99	-99	-99	-99	-99	-99	0	0	0	1	-99	0	0	0	1	1	0	0	0	0	0	0	0	0
1382	21	5	2	2	-99	-99	-99	-99	-99	-99	-99	0	1	-99	-99	-99	-99	-99	0	0	0	0	1	-99	0	0	0	1	1	0	0	0	0	0	0	0	0
1383	21	5	2	2	-99	-99	-99	-99	-99	-99	-99	0	1	-99	-99	-99	-99	-99	1	0	0	1	1	-99	0	0	0	1	1	0	0	0	0	0	0	0	0
1384	21	5	2	2	-99	0	1	0	1	1	1	1	1	-99	-99	-99	-99	-99	1	-99	-99	1	1	-99	-99	-99	-99	-99	-99	-99	-99	-99	-99	-99	-99	-99	-99
1385	21	5	2	2	-99	0	1	0	1	-99	-99	-99	-99	-99	-99	-99	-99	-99	0	0	0	0	1	-99	0	0	0	1	1	0	0	0	0	0	0	0	0
1386	21	5	2	2	-99	0	1	-99	1	-99	-99	-99	-99	-99	-99	-99	-99	-99	-99	0	0	0	1	-99	0	0	0	1	1	0	0	0	0	0	0	0	0
1387	21	5	2	2	-99	-99	-99	-99	-99	0	3	-99	-99	-99	-99	-99	-99	-99	-99	0	0	0	1	-99	0	0	0	1	1	0	0	0	0	0	0	0	0
1388	21	5	2	2	-99	0	1	0	1	1	1	1	1	-99	-99	-99	-99	-99	1	-99	-99	1	1	-99	-99	-99	-99	-99	-99	-99	-99	-99	-99	-99	-99	-99	-99
1389	21	5	2	2	-99	-99	-99	-99	-99	-99	-99	-99	-99	-99	-99	-99	-99	-99	-99	-99	-99	-99	-99	1	-99	-99	1	1	-99	-99	-99	-99	-99	-99	-99	-99	-99
1390	21	5	2	2	-99	1	1	-99	1	-99	-99	-99	-99	-99	-99	-99	-99	-99	1	0	0	1	1	-99	0	0	0	1	1	3	1	0	0	0	0	0	0
1391	21	5	2	2	-99	1	1	-99	1	1	1	-99	-99	-99	-99	-99	-99	-99	1	3	1	1	1	-99	0	0	0	1	1	0	0	0	0	0	0	0	0
1392	21	5	2	2	-99	-99	-99	-99	-99	-99	-99	-99	-99	-99	-99	0	0	1	-99	0	0	0	1	-99	0	0	0	1	1	0	0	0	0	0	0	0	0
1393	21	5	2	2	-99	0	1	-99	1	1	1	-99	-99	-99	-99	-99	-99	-99	-99	-99	-99	-99	-99	-99	-99	-99	-99	-99	-99	-99	-99	-99	-99	-99	-99	-99	-99
1394	21	5	2	2	-99	-99	-99	-99	-99	1	3	-99	-99	-99	-99	-99	-99	-99	-99	-99	-99	-99	-99	-99	-99	-99	-99	-99	-99	-99	-99	-99	-99	-99	-99	-99	-99
1395	21	5	2	3	2	1	5	-99	-99	-99	-99	-99	-99	-99	-99	-99	-99	-99	-99	-99	-99	-99	-99	-99	-99	-99	-99	-99	-99	-99	-99	-99	-99	-99	-99	-99	-99
1396	21	5	2	3	2	0	5	0	1	1	3	0	1	0	0	-99	0	1	-99	-99	-99	-99	-99	-99	-99	-99	-99	-99	-99	-99	-99	-99	-99	-99	-99	-99	-99
1397	21	5	2	3	2	0	5	0	1	1	3	1	1	0	0	-99	0	1	-99	-99	-99	-99	-99	-99	-99	-99	-99	-99	-99	-99	-99	-99	-99	-99	-99	-99	-99
1398	21	5	2	3	2	0	5	0	1	1	3	0	1	0	0	-99	0	1	-99	0	0	0	1	-99	0	0	0	1	1	0	0	1	1	0	0	0	0
1399	21	5	2	3	2	0	5	0	1	1	3	1	1	0	0	-99	0	1	-99	0	0	0	1	-99	0	0	0	1	1	0	0	0	0	1	1	0	0
1400	21	6	3	2	-99	0	1	0	1	1	1	1	1	3	1	-99	1	1	0	0	0	0	1	-99	0	0	0	1	1	0	0	0	0	3	1	0	0
1401	21	6	3	2	-99	0	1	0	1	1	1	-99	-99	-99	-99	-99	-99	-99	-99	0	0	0	1	0	0	0	0	1	1	0	0	0	0	0	0	0	0
1402	21	6	3	2	-99	0	1	0	1	1	1	-99	-99	-99	-99	-99	-99	-99	1	3	1	1	1	0	0	0	0	1	1	0	0	0	0	0	0	0	0
1403	21	6	3	2	-99	0	1	0	1	1	1	-99	-99	-99	-99	-99	-99	-99	1	3	1	1	1	0	0	0	0	1	1	0	0	0	0	0	0	0	0
1404	21	6	3	2	-99	0	4	-99	-99	-99	-99	-99	-99	-99	-99	-99	-99	-99	-99	0	0	0	1	-99	0	0	0	1	1	0	0	0	0	0	0	0	0
1405	21	6	3	2	-99	0	1	0	8	-99	-99	-99	-99	-99	-99	-99	-99	-99	0	0	0	0	1	0	0	0	0	1	1	0	0	0	0	0	0	0	0
1406	21	6	3	2	-99	0	1	1	1	0	1	0	1	-99	-99	-99	-99	-99	-99	0	0	0	1	-99	0	0	0	1	1	0	0	0	0	0	0	0	0
1407	21	6	3	2	-99	0	5	-99	-99	0	1	-99	-99	-99	-99	-99	-99	-99	-99	0	0	0	1	0	0	0	0	1	1	0	0	0	0	4	1	0	0
1408	21	6	3	2	-99	0	5	-99	-99	0	1	-99	-99	-99	-99	-99	-99	-99	0	-99	-99	0	1	1	-99	-99	1	1	-99	-99	-99	-99	-99	-99	-99	-99	-99
1409	21	6	3	2	-99	-99	-99	-99	-99	1	3	0	1	0	0	0	0	1	-99	0	0	0	1	1	0	0	1	1	1	0	0	0	0	0	0	0	0
1410	21	6	3	2	-99	-99	-99	-99	-99	1	3	0	1	2	1	1	1	1	-99	0	0	0	1	-99	0	0	0	1	1	0	0	0	0	0	0	0	0
1411	21	6	3	2	-99	-99	-99	-99	-99	1	3	0	1	3	1	1	1	1	-99	0	0	0	1	0	0	0	0	1	1	0	0	0	0	0	0	0	0
1412	21	6	3	3	2	0	5	-99	-99	0	3	-99	-99	-99	-99	-99	-99	-99	-99	-99	-99	-99	-99	-99	-99	-99	-99	-99	-99	-99	-99	-99	-99	-99	-99	-99	-99
1413	21	6	3	3	2	0	5	-99	-99	1	3	-99	-99	-99	-99	-99	-99	-99	-99	-99	-99	-99	-99	-99	-99	-99	-99	-99	-99	-99	-99	-99	-99	-99	-99	-99	-99
1414	21	6	3	3	2	0	5	-99	-99	0	3	-99	-99	-99	-99	-99	-99	-99	-99	-99	-99	-99	-99	-99	-99	-99	-99	-99	-99	-99	-99	-99	-99	-99	-99	-99	-99
1415	21	6	3	3	2	1	5	0	1	1	3	-99	-99	-99	-99	-99	-99	-99	-99	-99	-99	-99	-99	-99	-99	-99	-99	-99	-99	-99	-99	-99	-99	-99	-99	-99	-99
1416	21	6	3	3	2	1	5	0	1	1	3	0	1	-99	-99	-99	-99	-99	-99	3	1	1	1	0	0	0	0	1	1	0	0	0	0	0	0	0	0
1417	21	6	3	3	2	1	5	0	1	1	3	0	1	-99	-99	-99	-99	-99	-99	4	1	1	8	0	0	0	0	1	8	0	0	0	0	0	0	0	0
1418	21	6	3	3	2	1	5	0	1	1	3	0	1	-99	-99	-99	-99	-99	-99	0	0	0	1	-99	0	0	0	1	1	0	0	0	0	4	1	0	0
1419	21	6	3	3	2	0	5	1	1	0	3	-99	-99	3	1	1	1	1	0	0	0	0	1	-99	0	0	0	1	1	0	0	0	0	1	1	0	0
1420	21	6	3	3	2	0	5	1	1	0	3	-99	-99	-99	-99	-99	-99	-99	0	0	0	0	1	0	0	0	0	1	1	0	0	0	0	3	1	0	0
1421	21	6	3	3	2	0	5	0	1	0	3	-99	-99	1	1	-99	1	1	0	0	0	0	1	-99	0	0	0	1	1	0	0	0	0	1	1	0	0
1422	21	6	3	3	2	0	5	0	1	0	3	-99	-99	1	1	-99	1	1	-99	0	0	0	1	0	0	0	0	1	1	0	0	0	0	1	1	0	0
1423	21	6	3	3	2	0	5	-99	-99	0	3	-99	-99	0	0	-99	0	1	-99	0	0	0	1	0	0	0	0	1	1	0	0	0	0	0	0	3	1
1424	21	6	3	3	2	0	5	-99	-99	0	3	-99	-99	-99	-99	-99	-99	-99	-99	0	0	0	1	1	0	0	1	1	1	0	0	0	0	0	0	2	1
1425	21	6	3	3	2	0	5	-99	-99	0	3	-99	-99	-99	-99	-99	-99	-99	-99	-99	-99	-99	-99	-99	-99	-99	-99	-99	-99	-99	-99	-99	-99	-99	-99	-99	-99
1426	21	6	3	3	5	0	5	-99	-99	-99	-99	-99	-99	-99	-99	-99	-99	-99	-99	-99	-99	-99	-99	-99	-99	-99	-99	-99	-99	-99	-99	-99	-99	-99	-99	-99	-99
1427	21	7	3	2	-99	0	1	0	1	1	3	1	1	-99	-99	-99	-99	-99	0	0	0	0	1	-99	0	0	0	1	1	0	0	0	0	0	0	0	0
1428	21	7	3	2	-99	-99	-99	0	1	-99	-99	-99	-99	-99	-99	-99	-99	-99	-99	-99	-99	-99	-99	-99	-99	-99	-99	-99	-99	-99	-99	-99	-99	-99	-99	-99	-99
1429	21	7	3	2	-99	0	1	0	1	0	1	-99	-99	-99	-99	-99	-99	-99	-99	0	0	0	1	-99	0	0	0	1	1	0	0	0	0	0	0	0	0
1430	21	7	3	2	-99	0	1	1	1	0	1	1	1	-99	-99	-99	-99	-99	0	0	0	0	1	-99	0	0	0	1	1	0	0	0	0	0	0	0	0
1431	21	7	3	2	-99	-99	-99	-99	-99	-99	-99	-99	-99	-99	-99	-99	-99	-99	-99	0	0	0	1	0	0	0	0	1	1	0	0	4	1	0	0	0	0
1432	21	7	3	2	-99	0	1	-99	1	1	1	-99	-99	-99	-99	-99	-99	-99	-99	0	0	0	1	-99	0	0	0	1	1	0	0	0	0	0	0	0	0
1433	21	7	3	2	-99	-99	-99	-99	-99	1	3	-99	-99	-99	-99	-99	-99	-99	-99	0	0	0	1	-99	0	0	0	1	1	0	0	0	0	0	0	0	0
1434	21	7	3	2	-99	0	1	-99	1	-99	-99	-99	-99	-99	-99	-99	-99	-99	-99	0	0	0	1	-99	0	0	0	1	1	0	0	0	0	0	0	0	0
1435	21	7	3	2	-99	0	1	-99	1	-99	-99	-99	-99	-99	-99	-99	-99	-99	-99	4	1	1	1	-99	0	0	0	1	1	0	0	0	0	0	0	0	0
1436	21	7	3	2	-99	-99	-99	0	1	-99	-99	-99	-99	-99	-99	-99	-99	-99	-99	4	1	1	1	-99	0	0	0	1	1	0	0	0	0	0	0	0	0
1437	21	7	3	2	-99	0	1	-99	1	-99	-99	-99	-99	-99	-99	-99	-99	-99	-99	0	0	0	1	-99	0	0	0	1	1	0	0	0	0	0	0	0	0
1438	21	7	3	2	-99	0	1	0	1	0	3	-99	-99	-99	-99	-99	-99	-99	-99	4	1	1	1	0	0	0	0	1	1	0	0	0	0	0	0	0	0
1439	21	7	3	2	-99	0	1	-99	1	1	1	-99	-99	-99	-99	-99	-99	-99	0	0	0	0	1	-99	0	0	0	1	1	0	0	3	1	0	0	0	0
1440	21	7	3	2	-99	0	1	-99	1	1	1	-99	-99	-99	-99	-99	-99	-99	0	0	0	0	1	-99	0	0	0	1	1	0	0	3	1	0	0	0	0
1441	21	7	3	2	-99	-99	-99	-99	-99	1	3	-99	-99	-99	-99	-99	-99	-99	0	0	0	0	1	-99	0	0	0	1	1	0	0	0	0	0	0	0	0
1442	21	7	3	2	-99	1	1	-99	1	0	1	-99	-99	-99	-99	-99	-99	-99	-99	0	0	0	1	-99	0	0	0	1	1	4	1	0	0	1	1	0	0
1443	21	7	3	3	4	-99	-99	-99	-99	1	3	0	1	-99	-99	-99	-99	-99	-99	0	0	0	1	-99	0	0	0	1	1	0	0	0	0	0	0	3	1
1444	21	8	3	2	-99	0	1	0	1	-99	-99	-99	-99	-99	-99	-99	-99	-99	-99	2	1	1	1	-99	0	0	0	1	1	4	1	0	0	4	1	0	0
1445	21	8	3	2	-99	0	1	0	1	1	1	-99	-99	-99	-99	-99	-99	-99	-99	0	0	0	1	-99	0	0	0	1	1	3	1	0	0	0	0	0	0
1446	21	8	3	2	-99	0	1	-99	1	-99	-99	-99	-99	-99	-99	-99	-99	-99	0	-99	-99	0	1	-99	-99	-99	-99	-99	-99	-99	-99	-99	-99	-99	-99	-99	-99
1447	21	8	3	2	-99	0	1	-99	1	-99	-99	-99	-99	0	0	-99	0	1	-99	0	0	0	1	-99	0	0	0	1	1	0	0	0	0	0	0	0	0
1448	21	8	3	2	-99	0	1	0	1	-99	-99	-99	-99	-99	-99	-99	-99	-99	-99	-99	-99	-99	-99	-99	-99	-99	-99	-99	-99	-99	-99	-99	-99	-99	-99	-99	-99
1449	21	8	3	2	-99	1	1	-99	1	-99	-99	-99	-99	-99	-99	-99	-99	-99	-99	0	0	0	1	-99	0	0	0	1	1	0	0	0	0	0	0	0	0
1450	21	8	3	2	-99	1	1	-99	1	-99	-99	-99	-99	-99	-99	-99	-99	-99	-99	-99	-99	-99	-99	-99	-99	-99	-99	-99	-99	-99	-99	-99	-99	-99	-99	-99	-99
1451	21	8	3	2	-99	-99	-99	-99	-99	1	3	-99	-99	-99	-99	-99	-99	-99	-99	-99	-99	-99	-99	-99	-99	-99	-99	-99	-99	-99	-99	-99	-99	-99	-99	-99	-99
1452	21	8	3	2	-99	0	1	-99	1	-99	-99	-99	-99	-99	-99	-99	-99	-99	-99	0	0	0	1	-99	0	0	0	1	1	0	0	0	0	0	0	0	0
1453	21	8	3	3	2	0	5	0	1	1	3	0	1	0	0	0	0	1	-99	-99	-99	-99	-99	-99	-99	-99	-99	-99	-99	-99	-99	-99	-99	-99	-99	-99	-99
1454	21	8	3	3	2	0	5	0	1	1	3	0	1	0	0	0	0	1	-99	-99	-99	-99	-99	-99	-99	-99	-99	-99	-99	-99	-99	-99	-99	-99	-99	-99	-99
1455	21	8	3	3	2	1	5	0	1	1	3	0	1	0	0	0	0	1	-99	-99	-99	-99	-99	-99	-99	-99	-99	-99	-99	-99	-99	-99	-99	-99	-99	-99	-99
1456	21	8	3	3	2	1	5	-99	-99	1	3	-99	-99	-99	-99	-99	-99	-99	-99	-99	-99	-99	-99	-99	-99	-99	-99	-99	-99	-99	-99	-99	-99	-99	-99	-99	-99
1457	21	8	3	3	2	1	5	-99	-99	1	3	0	1	-99	-99	-99	-99	-99	-99	0	0	0	1	-99	0	0	0	1	1	0	0	0	0	0	0	0	0
1458	21	8	3	3	2	1	5	-99	-99	1	3	-99	-99	-99	-99	-99	-99	-99	-99	0	0	0	1	-99	0	0	0	1	1	0	0	0	0	1	1	0	0
1459	21	8	3	3	2	1	5	-99	-99	1	3	0	1	-99	-99	-99	-99	-99	-99	0	0	0	1	-99	0	0	0	1	1	0	0	0	0	0	0	0	0
1460	21	9	4	2	-99	0	1	0	1	-99	-99	-99	-99	-99	-99	-99	-99	-99	-99	0	0	0	1	-99	0	0	0	1	1	0	0	0	0	1	1	0	0
1461	21	9	4	2	-99	-99	-99	-99	-99	-99	-99	0	1	-99	-99	-99	-99	-99	0	0	0	0	1	-99	0	0	0	1	1	0	0	0	0	0	0	0	0
1462	21	9	4	2	-99	0	1	-99	1	1	1	-99	-99	-99	-99	-99	-99	-99	-99	0	0	0	1	-99	0	0	0	1	1	0	0	0	0	0	0	0	0
1463	21	9	4	2	-99	-99	-99	-99	-99	1	3	-99	-99	-99	-99	-99	-99	-99	-99	0	0	0	1	-99	0	0	0	1	1	0	0	0	0	0	0	0	0
1464	21	9	4	2	-99	0	4	-99	-99	-99	-99	-99	-99	-99	-99	-99	-99	-99	-99	-99	-99	-99	-99	-99	-99	-99	-99	-99	-99	-99	-99	-99	-99	-99	-99	-99	-99
1465	21	9	4	2	-99	0	1	-99	1	1	1	-99	-99	-99	-99	-99	-99	-99	-99	0	0	0	1	-99	0	0	0	1	1	0	0	0	0	0	0	0	0
1466	21	9	4	2	-99	1	1	-99	1	1	1	-99	-99	3	1	-99	1	1	-99	-99	-99	-99	-99	-99	-99	-99	-99	-99	-99	-99	-99	-99	-99	-99	-99	-99	-99
1467	21	9	4	2	-99	-99	-99	0	8	-99	-99	-99	-99	-99	-99	-99	-99	-99	-99	-99	-99	-99	-99	-99	-99	-99	-99	-99	-99	-99	-99	-99	-99	-99	-99	-99	-99
1468	21	9	4	2	-99	-99	-99	0	8	-99	-99	-99	-99	-99	-99	-99	-99	-99	-99	-99	-99	-99	-99	-99	-99	-99	-99	-99	-99	-99	-99	-99	-99	-99	-99	-99	-99
1469	21	9	4	2	-99	-99	-99	0	8	-99	-99	-99	-99	-99	-99	-99	-99	-99	-99	-99	-99	-99	-99	-99	-99	-99	-99	-99	-99	-99	-99	-99	-99	-99	-99	-99	-99
1470	21	9	4	2	-99	-99	-99	0	8	-99	-99	-99	-99	-99	-99	-99	-99	-99	-99	-99	-99	-99	-99	-99	-99	-99	-99	-99	-99	-99	-99	-99	-99	-99	-99	-99	-99
1471	21	9	4	2	-99	-99	-99	0	8	-99	-99	-99	-99	-99	-99	-99	-99	-99	-99	-99	-99	-99	-99	-99	-99	-99	-99	-99	-99	-99	-99	-99	-99	-99	-99	-99	-99
1472	21	9	4	2	-99	1	5	-99	-99	-99	-99	-99	-99	-99	-99	-99	-99	-99	-99	0	0	0	1	-99	0	0	0	1	1	4	1	0	0	0	0	0	0
1473	21	9	4	3	-99	1	5	-99	-99	0	3	0	1	-99	-99	-99	-99	-99	-99	-99	-99	-99	-99	-99	-99	-99	-99	-99	-99	-99	-99	-99	-99	-99	-99	-99	-99
1474	21	9	4	3	-99	1	5	-99	-99	0	3	0	1	-99	-99	-99	-99	-99	1	-99	-99	1	1	-99	-99	-99	-99	-99	-99	-99	-99	-99	-99	-99	-99	-99	-99
1475	21	9	4	3	-99	1	5	-99	-99	0	3	0	1	-99	-99	-99	-99	-99	-99	-99	-99	-99	-99	-99	-99	-99	-99	-99	-99	-99	-99	-99	-99	-99	-99	-99	-99
1476	21	9	4	3	4	0	5	-99	-99	-99	-99	0	1	-99	-99	-99	-99	-99	-99	0	0	0	1	-99	0	0	0	1	1	2	1	0	0	0	0	0	0
1477	21	9	4	3	4	0	5	-99	-99	-99	-99	-99	-99	-99	-99	-99	-99	-99	-99	-99	-99	-99	-99	-99	-99	-99	-99	-99	-99	-99	-99	-99	-99	-99	-99	-99	-99
1478	21	9	4	3	-99	-99	-99	-99	-99	1	3	-99	-99	0	0	-99	0	1	0	-99	-99	0	1	-99	-99	-99	-99	-99	-99	-99	-99	-99	-99	-99	-99	-99	-99
1479	21	9	4	3	-99	-99	-99	-99	-99	-99	-99	1	1	-99	-99	-99	-99	-99	-99	0	0	0	1	-99	0	0	0	1	1	3	1	0	0	3	1	0	0
1480	21	9	4	3	4	-99	-99	-99	-99	-99	-99	1	1	-99	-99	-99	-99	-99	-99	0	0	0	1	-99	0	0	0	1	1	0	0	0	0	0	0	0	0
1481	21	9	4	3	-99	0	5	0	1	1	3	1	1	-99	-99	-99	-99	-99	-99	-99	-99	-99	-99	-99	-99	-99	-99	-99	-99	-99	-99	-99	-99	-99	-99	-99	-99
1482	21	9	4	3	-99	1	5	0	1	0	3	0	1	-99	-99	-99	-99	-99	-99	-99	-99	-99	-99	-99	-99	-99	-99	-99	-99	-99	-99	-99	-99	-99	-99	-99	-99
1483	21	9	4	3	-99	1	5	0	1	0	3	0	1	-99	-99	-99	-99	-99	-99	-99	-99	-99	-99	-99	-99	-99	-99	-99	-99	-99	-99	-99	-99	-99	-99	-99	-99
1484	21	9	4	3	4	0	5	-99	-99	0	3	-99	-99	-99	-99	-99	-99	-99	-99	0	0	0	1	-99	0	0	0	1	1	0	0	0	0	4	1	0	0
1485	21	9	4	3	2	0	5	-99	-99	0	3	-99	-99	-99	-99	-99	-99	-99	-99	4	1	1	1	-99	0	0	0	1	1	0	0	0	0	1	1	0	0
1486	21	9	4	3	2	0	5	-99	-99	0	3	-99	-99	-99	-99	-99	-99	-99	-99	0	0	0	1	-99	0	0	0	1	1	0	0	0	0	0	0	4	1
1487	21	9	4	3	2	0	5	-99	-99	-99	-99	-99	-99	-99	-99	1	1	1	-99	0	0	0	1	1	0	0	1	1	1	3	1	0	0	3	1	0	0
1488	21	9	4	3	4	-99	-99	-99	-99	1	3	0	1	-99	-99	-99	-99	-99	-99	-99	-99	-99	-99	-99	-99	-99	-99	-99	-99	-99	-99	-99	-99	-99	-99	-99	-99
1489	21	9	4	3	4	-99	-99	-99	-99	1	3	0	1	-99	-99	-99	-99	-99	0	-99	-99	0	1	0	-99	-99	0	-99	-99	-99	-99	-99	-99	-99	-99	-99	-99
1490	21	9	4	3	2	1	5	-99	-99	1	3	-99	-99	-99	-99	-99	-99	-99	-99	-99	-99	-99	-99	-99	-99	-99	-99	-99	-99	-99	-99	-99	-99	-99	-99	-99	-99
1491	21	9	4	3	2	1	5	-99	-99	1	3	-99	-99	-99	-99	-99	-99	-99	-99	-99	-99	-99	-99	-99	-99	-99	-99	-99	-99	-99	-99	-99	-99	-99	-99	-99	-99
1492	21	9	4	3	2	-99	-99	-99	-99	0	3	0	1	-99	-99	0	0	1	-99	-99	-99	-99	-99	0	-99	-99	0	-99	-99	-99	-99	-99	-99	-99	-99	-99	-99
1493	21	9	4	3	2	-99	-99	-99	-99	1	3	0	1	-99	-99	-99	-99	-99	-99	0	0	0	1	-99	0	0	0	1	1	0	0	0	0	2	1	0	0
1494	21	10	4	2	-99	-99	-99	-99	-99	-99	-99	0	1	3	1	-99	1	1	0	0	0	0	1	-99	0	0	0	1	1	0	0	0	0	1	1	0	0
1495	21	10	4	2	-99	-99	-99	-99	-99	-99	-99	1	1	3	1	-99	1	1	-99	0	0	0	1	-99	0	0	0	1	1	0	0	0	0	1	1	0	0
1496	21	10	4	2	-99	-99	-99	-99	-99	-99	-99	1	1	3	1	-99	1	1	-99	0	0	0	1	-99	0	0	0	1	1	0	0	0	0	1	1	0	0
1497	21	10	4	2	-99	-99	-99	-99	-99	0	3	-99	-99	-99	-99	-99	-99	-99	-99	0	0	0	1	-99	0	0	0	1	1	0	0	0	0	0	0	0	0
1498	21	10	4	3	-99	-99	-99	-99	-99	-99	-99	-99	-99	-99	-99	-99	-99	-99	0	0	0	0	1	-99	0	0	0	1	1	0	0	0	0	0	0	0	0
1499	21	10	4	3	2	0	5	-99	-99	0	3	-99	-99	0	0	-99	0	1	-99	0	0	0	1	0	0	0	0	1	1	0	0	0	0	0	0	4	1
1500	21	10	4	3	-99	0	5	-99	-99	0	3	-99	-99	0	0	-99	0	1	-99	0	0	0	1	0	0	0	0	1	1	0	0	0	0	0	0	4	1
1501	21	11	4	2	-99	-99	-99	-99	-99	-99	-99	-99	-99	-99	-99	-99	-99	-99	1	0	0	1	1	1	0	0	1	1	1	0	0	0	0	3	1	0	0
1502	21	11	4	2	-99	-99	-99	-99	-99	-99	-99	-99	-99	-99	-99	-99	-99	-99	-99	3	1	1	1	-99	0	0	0	1	1	0	0	0	0	0	0	0	0
1503	21	11	4	2	-99	0	1	0	1	0	1	-99	-99	-99	-99	-99	-99	-99	0	0	0	0	1	-99	0	0	0	1	1	0	0	0	0	0	0	0	0
1504	21	11	4	2	-99	-99	-99	-99	-99	-99	-99	1	1	-99	-99	-99	-99	-99	0	-99	-99	0	1	-99	-99	-99	-99	-99	-99	-99	-99	-99	-99	-99	-99	-99	-99
1505	21	11	4	2	-99	0	1	0	1	0	1	-99	-99	-99	-99	-99	-99	-99	0	0	0	0	1	-99	0	0	0	1	1	0	0	0	0	1	1	0	0
1506	21	11	4	2	-99	0	1	0	1	1	1	0	1	-99	-99	1	1	1	0	0	0	0	1	0	0	0	0	1	1	0	0	0	0	4	1	0	0
1507	21	11	4	2	-99	0	1	0	1	1	1	0	1	-99	-99	0	0	1	-99	0	0	0	1	0	0	0	0	1	1	0	0	0	0	4	1	0	0
1508	21	11	4	2	-99	0	1	-99	1	-99	-99	-99	-99	-99	-99	-99	-99	-99	-99	0	0	0	1	-99	0	0	0	1	1	1	1	0	0	0	0	0	0
1509	21	11	4	2	-99	-99	-99	-99	-99	1	1	-99	-99	-99	-99	-99	-99	-99	-99	0	0	0	1	-99	0	0	0	1	1	0	0	0	0	0	0	0	0
1510	21	11	4	2	-99	0	1	1	1	-99	-99	-99	-99	-99	-99	-99	-99	-99	-99	0	0	0	1	-99	0	0	0	1	1	0	0	0	0	0	0	0	0
1511	21	11	4	2	-99	0	1	-99	1	1	1	0	1	-99	-99	-99	-99	-99	-99	0	0	0	1	-99	0	0	0	1	1	0	0	0	0	0	0	0	0
1512	21	11	4	2	-99	-99	-99	0	8	-99	-99	-99	-99	-99	-99	-99	-99	-99	-99	-99	-99	-99	-99	-99	-99	-99	-99	-99	-99	-99	-99	-99	-99	-99	-99	-99	-99
1513	21	11	4	3	2	0	5	-99	-99	-99	-99	0	1	3	1	-99	1	1	-99	0	0	0	1	-99	0	0	0	1	1	0	0	0	0	3	1	0	0
1514	21	12	1	2	-99	1	1	-99	1	1	1	-99	-99	-99	-99	-99	-99	-99	-99	-99	-99	-99	-99	-99	-99	-99	-99	-99	-99	-99	-99	-99	-99	-99	-99	-99	-99
1515	21	12	1	2	-99	0	1	-99	1	-99	-99	0	1	-99	-99	0	0	1	0	0	0	0	1	-99	0	0	0	1	1	1	1	0	0	0	0	0	0
1516	21	12	1	2	-99	1	1	0	1	-99	-99	-99	-99	-99	-99	-99	-99	-99	-99	0	0	0	1	-99	0	0	0	1	1	0	0	0	0	1	1	0	0
1517	21	12	1	2	-99	-99	-99	-99	-99	0	3	-99	-99	-99	-99	-99	-99	-99	-99	-99	-99	-99	-99	-99	-99	-99	-99	-99	-99	-99	-99	-99	-99	-99	-99	-99	-99
1518	21	12	1	2	-99	0	1	-99	1	-99	-99	1	1	-99	-99	0	0	1	-99	0	0	0	1	-99	0	0	0	1	1	0	0	0	0	4	1	0	0
1519	21	12	1	2	-99	0	1	1	1	0	1	0	1	0	0	0	0	1	-99	0	0	0	1	0	0	0	0	1	1	0	0	0	0	0	0	0	0
1520	21	12	1	2	-99	0	1	-99	1	0	1	0	1	0	0	0	0	1	-99	0	0	0	1	0	0	0	0	1	1	0	0	0	0	0	0	0	0
1521	21	12	1	2	-99	-99	-99	-99	-99	0	3	-99	-99	-99	-99	-99	-99	-99	-99	-99	-99	-99	-99	-99	-99	-99	-99	-99	-99	-99	-99	-99	-99	-99	-99	-99	-99
1522	21	12	1	3	4	1	5	1	1	1	3	0	1	0	0	-99	0	1	-99	0	0	0	1	-99	0	0	0	1	1	3	1	0	0	0	0	0	0
1523	21	12	1	3	4	1	5	1	1	1	3	0	1	0	0	-99	0	1	-99	0	0	0	1	-99	0	0	0	1	1	4	1	0	0	0	0	0	0
1524	21	12	1	3	4	1	5	1	1	1	3	0	1	-99	-99	-99	-99	-99	-99	4	1	1	1	-99	0	0	0	1	1	0	0	0	0	0	0	0	0
